# Supplementary material for: In silico Design for Systems-Based Metabolic Engineering for the Bioconversion of Valuable Compounds From Industrial By-Products
Source: Front Genet. 2021 Mar 26;12:633073. doi: 10.3389/fgene.2021.633073 (PMC8044919; doi:10.3389/fgene.2021.633073)
Supplement: Supplementary file 2 [file Table_2.XLSX]

## Sheet: ECC2
	K_targets	Target_rxns	maxGrowth	minProd	maxProd	EX_succ_e_FBA	totalFluxDiff	growth_type
1	1	FUM	0.62626	0.65306	0.65306	0.65306	290.514	growth coupled
2	1	SUCDi	0.659351	0.000376489	0.000376489	0.000376489	246.089	not growth coupled
3	2	FUM;SUCOAS	0.612392	0.960081	0.960081	0.960081	290.514	growth coupled
4	2	FUM;MPTS	0.62626	0.65306	0.65306	0.65306	290.514	growth coupled
5	2	FUM;LDH_D	0.62626	0.65306	0.65306	0.65306	290.514	growth coupled
6	2	BMOCOS;FUM	0.62626	0.65306	0.65306	0.65306	290.514	growth coupled
7	2	FUM;G3PD2	0.62626	0.65306	0.65306	0.65306	338.352	growth coupled
8	2	FUM;MGSA	0.62626	0.65306	0.65306	0.65306	290.514	growth coupled
9	2	FBA;FUM	0.62626	0.65306	0.65306	0.65306	290.514	growth coupled
10	2	FUM;POX	0.62626	0.65306	0.65306	0.65306	290.514	growth coupled
11	2	FUM;MOCOS	0.62626	0.65306	0.65306	0.65306	290.514	growth coupled
12	2	FUM;MPTAT	0.62626	0.65306	0.65306	0.65306	290.514	growth coupled
13	2	FUM;GLYOX3	0.62626	0.65306	0.65306	0.65306	290.514	growth coupled
14	2	ACALD;FUM	0.62626	0.65306	0.65306	0.65306	290.514	growth coupled
15	2	CPMPS;FUM	0.62626	0.65306	0.65306	0.65306	290.514	growth coupled
16	2	BMOGDS1;FUM	0.62626	0.65306	0.65306	0.65306	290.514	growth coupled
17	2	FUM	0.62626	0.65306	0.65306	0.65306	290.514	growth coupled
18	2	SUCDi;SUCOAS	0.643997	0.338441	0.338441	0.338441	246.089	growth coupled
19	2	SUCDi	0.659351	0.000376489	0.000376489	0.000376489	246.089	not growth coupled
20	3	FUM;G6PDH2r;PDH	0.468448	3.35645	3.35645	3.35645	496.977	growth coupled
21	3	FUM;GND;PDH	0.468448	3.35645	3.35645	3.35645	496.977	growth coupled
22	3	FUM;PDH;PGI	0.468448	3.35645	3.35645	3.35645	496.977	growth coupled
23	3	FUM;PDH;PGL	0.468448	3.35645	3.35645	3.35645	496.977	growth coupled
24	3	FUM;PDH;TKT1	0.472192	3.28351	3.28351	3.28351	604.413	growth coupled
25	3	FUM;PDH;TALA	0.472192	3.28351	3.28351	3.28351	604.413	growth coupled
26	3	G6PDH2r;PDH;SUCDi	0.487197	2.97079	2.97079	2.97079	526.031	growth coupled
27	3	PDH;PGL;SUCDi	0.487197	2.97079	2.97079	2.97079	526.031	growth coupled
28	3	PDH;PGI;SUCDi	0.487197	2.97079	2.97079	2.97079	526.031	growth coupled
29	3	GND;PDH;SUCDi	0.487197	2.97079	2.97079	2.97079	526.031	growth coupled
30	3	PDH;SUCDi;TKT1	0.49125	2.89164	2.89164	2.89164	504.556	growth coupled
31	3	PDH;SUCDi;TALA	0.49125	2.89164	2.89164	2.89164	504.556	growth coupled
32	3	FUM;G6PDH2r;PTAr	0.521462	2.83192	2.83192	2.83192	377.939	growth coupled
33	3	FUM;PGL;PTAr	0.521462	2.83192	2.83192	2.83192	377.939	growth coupled
34	3	FUM;PGI;PTAr	0.521462	2.83192	2.83192	2.83192	377.939	growth coupled
35	3	ACKr;FUM;G6PDH2r	0.521462	2.83192	2.83192	2.83192	377.939	growth coupled
36	3	ACKr;FUM;PGI	0.521462	2.83192	2.83192	2.83192	377.939	growth coupled
37	3	ACKr;FUM;PGL	0.521462	2.83192	2.83192	2.83192	377.939	growth coupled
38	3	ACKr;FUM;GND	0.521462	2.83192	2.83192	2.83192	377.939	growth coupled
39	3	FUM;GND;PTAr	0.521462	2.83192	2.83192	2.83192	377.939	growth coupled
40	3	PDH;RPE;SUCDi	0.495218	2.81415	2.81415	2.81415	484.65	growth coupled
41	3	ACKr;FUM;TKT1	0.524899	2.75495	2.75495	2.75495	459.977	growth coupled
42	3	FUM;PTAr;TKT1	0.524899	2.75495	2.75495	2.75495	459.977	growth coupled
43	3	ACKr;FUM;TALA	0.524899	2.75495	2.75495	2.75495	459.977	growth coupled
44	3	FUM;PTAr;TALA	0.524899	2.75495	2.75495	2.75495	459.977	growth coupled
45	3	PDH;SUCDi;TKT2	0.499251	2.73507	2.73507	2.73507	438.037	growth coupled
46	3	G6PDH2r;PTAr;SUCDi	0.544647	2.3784	2.3784	2.3784	371.147	growth coupled
47	3	ACKr;GND;SUCDi	0.544647	2.3784	2.3784	2.3784	371.143	growth coupled
48	3	PGL;PTAr;SUCDi	0.544647	2.3784	2.3784	2.3784	371.147	growth coupled
49	3	ACKr;PGL;SUCDi	0.544647	2.3784	2.3784	2.3784	371.147	growth coupled
50	3	ACKr;G6PDH2r;SUCDi	0.544647	2.3784	2.3784	2.3784	371.147	growth coupled
51	3	GND;PTAr;SUCDi	0.544647	2.3784	2.3784	2.3784	371.143	growth coupled
52	3	ACKr;PGI;SUCDi	0.544647	2.3784	2.3784	2.3784	371.147	growth coupled
53	3	PGI;PTAr;SUCDi	0.544647	2.3784	2.3784	2.3784	371.147	growth coupled
54	3	ACKr;SUCDi;TALA	0.548398	2.29479	2.29479	2.29479	351.913	growth coupled
55	3	PTAr;SUCDi;TKT1	0.548398	2.29479	2.29479	2.29479	351.913	growth coupled
56	3	ACKr;SUCDi;TKT1	0.548398	2.29479	2.29479	2.29479	351.913	growth coupled
57	3	PTAr;SUCDi;TALA	0.548398	2.29479	2.29479	2.29479	351.913	growth coupled
58	3	PTAr;RPE;SUCDi	0.55206	2.21316	2.21316	2.21316	334.491	growth coupled
59	3	ACKr;RPE;SUCDi	0.55206	2.21316	2.21316	2.21316	334.491	growth coupled
60	3	ACKr;FUM;RPE	0.533261	2.18411	2.18411	2.18411	314.595	growth coupled
61	3	FUM;PTAr;RPE	0.533261	2.18411	2.18411	2.18411	314.595	growth coupled
62	3	ACKr;SUCDi;TKT2	0.555772	2.13044	2.13044	2.13044	315.671	growth coupled
63	3	PTAr;SUCDi;TKT2	0.555772	2.13044	2.13044	2.13044	315.671	growth coupled
64	3	FUM;G6PDH2r;PYK	0.526848	1.62767	1.62767	1.62767	368.574	growth coupled
65	3	FUM;PGI;PYK	0.526848	1.62767	1.62767	1.62767	368.574	growth coupled
66	3	FUM;PGL;PYK	0.526848	1.62767	1.62767	1.62767	368.574	growth coupled
67	3	FUM;GND;PYK	0.526848	1.62767	1.62767	1.62767	368.574	growth coupled
68	3	PGL;PYK;SUCDi	0.549152	1.41032	1.41032	1.41032	361.389	growth coupled
69	3	GND;PYK;SUCDi	0.549152	1.41032	1.41032	1.41032	361.388	growth coupled
70	3	PGI;PYK;SUCDi	0.549152	1.41032	1.41032	1.41032	361.389	growth coupled
71	3	G6PDH2r;PYK;SUCDi	0.549152	1.41032	1.41032	1.41032	361.389	growth coupled
72	3	FUM;PYK;TALA	0.531326	1.32639	1.32639	1.32639	449.187	growth coupled
73	3	FUM;PYK;TKT1	0.531326	1.32639	1.32639	1.32639	449.187	growth coupled
74	3	PYK;SUCDi;TALA	0.554019	1.09433	1.09433	1.09433	342.254	growth coupled
75	3	PYK;SUCDi;TKT1	0.554019	1.09433	1.09433	1.09433	342.254	growth coupled
76	3	FUM;MDH;SUCOAS	0.612392	0.960081	0.960081	0.960081	310.094	growth coupled
77	3	FUM;PYK;SUCOAS	0.612392	0.960081	0.960081	0.960081	291.865	growth coupled
78	3	FUM;LDH_D;SUCOAS	0.612392	0.960081	0.960081	0.960081	290.514	growth coupled
79	3	FUM;GLYK;SUCOAS	0.612392	0.960081	0.960081	0.960081	389.817	growth coupled
80	3	FUM;SUCOAS	0.612392	0.960081	0.960081	0.960081	290.514	growth coupled
81	3	PYK;RPE;SUCDi	0.558789	0.784675	0.784675	0.784675	324.933	growth coupled
82	3	FUM	0.62626	0.65306	0.65306	0.65306	290.514	growth coupled
83	3	PYK;SUCDi;TKT2	0.563642	0.469637	0.469637	0.469637	305.983	growth coupled
84	3	ACALD;SUCDi;SUCOAS	0.643997	0.338441	0.338441	0.338441	246.089	growth coupled
85	3	LDH_D;SUCDi;SUCOAS	0.643997	0.338441	0.338441	0.338441	246.089	growth coupled
86	3	GLYK;SUCDi;SUCOAS	0.643997	0.338441	0.338441	0.338441	342.216	growth coupled
87	3	FBA;SUCDi;SUCOAS	0.643997	0.338441	0.338441	0.338441	246.089	growth coupled
88	3	G3PD2;SUCDi;SUCOAS	0.643997	0.338441	0.338441	0.338441	297.291	growth coupled
89	3	PYK;SUCDi;SUCOAS	0.643997	0.338441	0.338441	0.338441	249.123	growth coupled
90	3	PFL;SUCDi;SUCOAS	0.643997	0.338441	0.338441	0.338441	246.089	growth coupled
91	3	CPMPS;SUCDi;SUCOAS	0.643997	0.338441	0.338441	0.338441	246.089	growth coupled
92	3	MOCOS;SUCDi;SUCOAS	0.643997	0.338441	0.338441	0.338441	246.089	growth coupled
93	3	PPS;SUCDi;SUCOAS	0.643997	0.338441	0.338441	0.338441	248.155	growth coupled
94	3	HEX1;SUCDi;SUCOAS	0.643997	0.338441	0.338441	0.338441	246.089	growth coupled
95	3	FHL;SUCDi;SUCOAS	0.643997	0.338441	0.338441	0.338441	246.089	growth coupled
96	3	SUCDi;SUCOAS	0.643997	0.338441	0.338441	0.338441	246.089	growth coupled
97	3	AKGDH;PFL;SUCDi	0.659351	0.000376489	0.000376489	0.000376489	246.089	not growth coupled
98	3	PFL;POX;SUCDi	0.659351	0.000376489	0.000376489	0.000376489	246.089	not growth coupled
99	3	ACALD;LDH_D;SUCDi	0.659351	0.000376489	0.000376489	0.000376489	246.089	not growth coupled
100	3	LDH_D;PFL;SUCDi	0.659351	0.000376489	0.000376489	0.000376489	246.089	not growth coupled
101	3	FBA;FHL;SUCDi	0.659351	0.000376489	0.000376489	0.000376489	246.089	not growth coupled
102	3	FBA;LDH_D;SUCDi	0.659351	0.000376489	0.000376489	0.000376489	246.089	not growth coupled
103	3	G3PD2;MOCOS;SUCDi	0.659351	0.000376489	0.000376489	0.000376489	287.379	not growth coupled
104	3	BMOCOS;PPS;SUCDi	0.659351	0.000376489	0.000376489	0.000376489	248.155	not growth coupled
105	3	HEX1;LDH_D;SUCDi	0.659351	0.000376489	0.000376489	0.000376489	246.089	not growth coupled
106	3	FHL;G3PD2;SUCDi	0.659351	0.000376489	0.000376489	0.000376489	287.379	not growth coupled
107	3	ACALD;FBP;SUCDi	0.659351	0.000376489	0.000376489	0.000376489	246.955	not growth coupled
108	3	FBP;G3PD2;SUCDi	0.659351	0.000376489	0.000376489	0.000376489	287.987	not growth coupled
109	3	GLYK;LDH_D;SUCDi	0.659351	0.000376489	0.000376489	0.000376489	335.418	not growth coupled
110	3	FBP;MOADSUx;SUCDi	0.659351	0.000376489	0.000376489	0.000376489	246.955	not growth coupled
111	3	FBP;LDH_D;SUCDi	0.659351	0.000376489	0.000376489	0.000376489	246.955	not growth coupled
112	3	ACALD;FBA;SUCDi	0.659351	0.000376489	0.000376489	0.000376489	246.089	not growth coupled
113	3	AKGDH;SUCDi	0.659351	0.000376489	0.000376489	0.000376489	246.089	not growth coupled
114	3	G3PD2;G3PD5;SUCDi	0.659351	0.000376489	0.000376489	0.000376489	332.437	not growth coupled
115	3	LDH_D;PYK;SUCDi	0.659351	0.000376489	0.000376489	0.000376489	246.089	not growth coupled
116	3	HEX1;PYK;SUCDi	0.659351	0.000376489	0.000376489	0.000376489	246.089	not growth coupled
117	3	ACALD;GLYK;SUCDi	0.659351	0.000376489	0.000376489	0.000376489	335.418	not growth coupled
118	3	ACALD;BMOGDS1;SUCDi	0.659351	0.000376489	0.000376489	0.000376489	246.089	not growth coupled
119	4	FUM;PDH;PGL;TPI	0.262391	0.27362	4.65497	0.27362	1970.35	growth coupled non unique
120	4	FUM;PDH;PGI;TPI	0.262391	0.27362	4.65497	0.27362	1970.35	growth coupled non unique
121	4	FUM;G6PDH2r;PDH;TPI	0.262391	0.27362	4.65497	0.27362	1970.35	growth coupled non unique
122	4	PDH;PGL;SUCDi;TPI	0.269927	0.000154128	4.61157	0.000154128	1952.55	growth coupled non unique
123	4	PDH;PGI;SUCDi;TPI	0.269927	0.000154128	4.61157	0.000154128	1952.55	growth coupled non unique
124	4	G6PDH2r;PDH;SUCDi;TPI	0.269927	0.000154128	4.61157	0.000154128	1952.55	growth coupled non unique
125	4	GAPD;PDH;PGL;SUCDi	0.277833	0.000158642	4.55187	0.000158642	1672.66	growth coupled non unique
126	4	PDH;PGI;PGK;SUCDi	0.277833	0.000158642	4.55187	0.000158642	1672.66	growth coupled non unique
127	4	PDH;PGK;PGL;SUCDi	0.277833	0.000158642	4.55187	0.000158642	1672.66	growth coupled non unique
128	4	G6PDH2r;PDH;PGK;SUCDi	0.277833	0.000158642	4.55187	0.000158642	1672.66	growth coupled non unique
129	4	G6PDH2r;GAPD;PDH;SUCDi	0.277833	0.000158642	4.55187	0.000158642	1672.66	growth coupled non unique
130	4	GAPD;PDH;PGI;SUCDi	0.277833	0.000158642	4.55187	0.000158642	1672.66	growth coupled non unique
131	4	FUM;PDH;TKT1;TPI	0.346263	0.361081	4.18132	0.361081	1817.62	growth coupled non unique
132	4	FUM;PDH;TALA;TPI	0.346263	0.361081	4.18132	0.361081	1817.62	growth coupled non unique
133	4	FUM;PDH;PGI;PGM	0.359062	1.63837	3.98892	3.98892	1154.13	growth coupled non unique
134	4	FUM;PDH;PGL;PGM	0.359062	1.63837	3.98892	3.98892	1154.13	growth coupled non unique
135	4	FUM;G6PDH2r;PDH;PGM	0.359062	1.63837	3.98892	3.98892	1154.13	growth coupled non unique
136	4	FUM;GAPD;PDH;TALA	0.352693	0.367786	4.13548	0.367786	1698.07	growth coupled non unique
137	4	FUM;PDH;PGK;TKT1	0.352693	0.367786	4.13548	0.367786	1698.07	growth coupled non unique
138	4	FUM;GAPD;PDH;TKT1	0.352693	0.367786	4.13548	0.367786	1698.07	growth coupled non unique
139	4	FUM;PDH;PGK;TALA	0.352693	0.367786	4.13548	0.367786	1698.07	growth coupled non unique
140	4	FUM;PDH;PGM;TALA	0.360946	0.376392	4.07664	0.376392	1191.29	growth coupled non unique
141	4	FUM;PDH;PGM;TKT1	0.360946	0.376392	4.07664	0.376392	1191.29	growth coupled non unique
142	4	FUM;GND;PDH;TPI	0.345392	0.360173	4.02388	0.360173	1794.14	growth coupled non unique
143	4	GND;PDH;SUCDi;TPI	0.357915	0.00020437	3.9471	0.00020437	1766.95	growth coupled non unique
144	4	FUM;G6PDH2r;PTAr;TPI	0.346345	3.91582	3.91582	3.91582	1721.52	growth coupled
145	4	ACKr;FUM;PGL;TPI	0.346345	3.91582	3.91582	3.91582	1721.52	growth coupled
146	4	FUM;PGL;PTAr;TPI	0.346345	3.91582	3.91582	3.91582	1721.52	growth coupled
147	4	ACKr;FUM;G6PDH2r;TPI	0.346345	3.91582	3.91582	3.91582	1721.52	growth coupled
148	4	FUM;PGI;PTAr;TPI	0.346345	3.91582	3.91582	3.91582	1721.52	growth coupled
149	4	ACKr;FUM;PGI;TPI	0.346345	3.91582	3.91582	3.91582	1721.52	growth coupled
150	4	GND;PDH;PGK;SUCDi	0.364789	0.000208294	3.8952	0.000208294	1572.92	growth coupled non unique
151	4	GAPD;GND;PDH;SUCDi	0.364789	0.000208294	3.8952	0.000208294	1572.92	growth coupled non unique
152	4	PDH;SUCDi;TKT1;TPI	0.361657	0.000206506	3.88311	0.000206506	1758.88	growth coupled non unique
153	4	PDH;SUCDi;TALA;TPI	0.361657	0.000206506	3.88311	0.000206506	1758.88	growth coupled non unique
154	4	ACKr;G6PDH2r;SUCDi;TPI	0.36198	3.81103	3.81103	3.81103	1682.37	growth coupled
155	4	G6PDH2r;PTAr;SUCDi;TPI	0.36198	3.81103	3.81103	3.81103	1682.37	growth coupled
156	4	PGI;PTAr;SUCDi;TPI	0.36198	3.81103	3.81103	3.81103	1682.37	growth coupled
157	4	ACKr;PGL;SUCDi;TPI	0.36198	3.81103	3.81103	3.81103	1682.37	growth coupled
158	4	PGL;PTAr;SUCDi;TPI	0.36198	3.81103	3.81103	3.81103	1682.37	growth coupled
159	4	ACKr;PGI;SUCDi;TPI	0.36198	3.81103	3.81103	3.81103	1682.37	growth coupled
160	4	PDH;PGI;PGM;SUCDi	0.373625	3.33481	3.82846	3.82846	1167.16	growth coupled non unique
161	4	G6PDH2r;PDH;PGM;SUCDi	0.373625	3.33481	3.82846	3.82846	1167.16	growth coupled non unique
162	4	PDH;PGL;PGM;SUCDi	0.373625	3.33481	3.82846	3.82846	1167.16	growth coupled non unique
163	4	PDH;PGK;SUCDi;TKT1	0.368676	0.000210514	3.82941	0.000210514	1657.25	growth coupled non unique
164	4	GAPD;PDH;SUCDi;TKT1	0.368676	0.000210514	3.82941	0.000210514	1657.25	growth coupled non unique
165	4	GAPD;PDH;SUCDi;TALA	0.368676	0.000210514	3.82941	0.000210514	1657.25	growth coupled non unique
166	4	PDH;PGK;SUCDi;TALA	0.368676	0.000210514	3.82941	0.000210514	1657.25	growth coupled non unique
167	4	GND;PDH;PGM;SUCDi	0.373625	0.00021334	3.82846	3.82846	1124.65	growth coupled non unique
168	4	PDH;RPE;SUCDi;TPI	0.365335	0.000208606	3.8202	0.000208606	1751.53	growth coupled non unique
169	4	GAPD;PDH;RPE;SUCDi	0.372499	0.000212697	3.76471	0.000212697	1482.9	growth coupled non unique
170	4	PDH;PGK;RPE;SUCDi	0.372499	0.000212697	3.76471	0.000212697	1482.9	growth coupled non unique
171	4	PGI;PGK;PTAr;SUCDi	0.37169	3.73488	3.73488	3.73488	1505.66	growth coupled
172	4	GAPD;PGI;PTAr;SUCDi	0.37169	3.73488	3.73488	3.73488	1505.66	growth coupled
173	4	ACKr;GAPD;PGI;SUCDi	0.37169	3.73488	3.73488	3.73488	1505.66	growth coupled
174	4	G6PDH2r;PGK;PTAr;SUCDi	0.37169	3.73488	3.73488	3.73488	1505.66	growth coupled
175	4	ACKr;PGI;PGK;SUCDi	0.37169	3.73488	3.73488	3.73488	1505.66	growth coupled
176	4	ACKr;GAPD;PGL;SUCDi	0.37169	3.73488	3.73488	3.73488	1505.66	growth coupled
177	4	ACKr;G6PDH2r;PGK;SUCDi	0.37169	3.73488	3.73488	3.73488	1505.66	growth coupled
178	4	ACKr;PGK;PGL;SUCDi	0.37169	3.73488	3.73488	3.73488	1505.66	growth coupled
179	4	GAPD;PGL;PTAr;SUCDi	0.37169	3.73488	3.73488	3.73488	1505.66	growth coupled
180	4	PGK;PGL;PTAr;SUCDi	0.37169	3.73488	3.73488	3.73488	1505.66	growth coupled
181	4	ACKr;G6PDH2r;GAPD;SUCDi	0.37169	3.73488	3.73488	3.73488	1505.66	growth coupled
182	4	G6PDH2r;GAPD;PTAr;SUCDi	0.37169	3.73488	3.73488	3.73488	1505.66	growth coupled
183	4	PDH;PGM;SUCDi;TKT1	0.377704	0.000215669	3.76033	0.000215669	1115.67	growth coupled non unique
184	4	PDH;PGM;SUCDi;TALA	0.377704	0.000215669	3.76033	0.000215669	1115.67	growth coupled non unique
185	4	PDH;PGM;RPE;SUCDi	0.381718	0.000217961	3.6933	0.000217961	1066.2	growth coupled non unique
186	4	ACKr;FUM;GND;TPI	0.421447	3.56422	3.56422	3.56422	1547.65	growth coupled
187	4	FUM;GND;PTAr;TPI	0.421447	3.56422	3.56422	3.56422	1547.65	growth coupled
188	4	ACKr;FUM;G6PDH2r;PGM	0.425885	3.53172	3.53172	3.53172	979.251	growth coupled
189	4	FUM;G6PDH2r;PGM;PTAr	0.425885	3.53172	3.53172	3.53172	979.251	growth coupled
190	4	FUM;PGI;PGM;PTAr	0.425885	3.53172	3.53172	3.53172	979.251	growth coupled
191	4	ACKr;FUM;PGL;PGM	0.425885	3.53172	3.53172	3.53172	979.251	growth coupled
192	4	FUM;PGL;PGM;PTAr	0.425885	3.53172	3.53172	3.53172	979.251	growth coupled
193	4	ACKr;FUM;PGI;PGM	0.425885	3.53172	3.53172	3.53172	979.251	growth coupled
194	4	FUM;PTAr;TALA;TPI	0.424609	3.49916	3.49916	3.49916	1560.51	growth coupled
195	4	ACKr;FUM;TALA;TPI	0.424609	3.49916	3.49916	3.49916	1560.51	growth coupled
196	4	FUM;PTAr;TKT1;TPI	0.424609	3.49916	3.49916	3.49916	1560.51	growth coupled
197	4	ACKr;FUM;TKT1;TPI	0.424609	3.49916	3.49916	3.49916	1560.51	growth coupled
198	4	ACKr;FUM;GND;PGM	0.437552	3.4463	3.4463	3.4463	943.74	growth coupled
199	4	FUM;GND;PGM;PTAr	0.437552	3.4463	3.4463	3.4463	943.74	growth coupled
200	4	FUM;GAPD;PTAr;TKT1	0.431785	3.4459	3.4459	3.4459	1428.1	growth coupled
201	4	FUM;PGK;PTAr;TALA	0.431785	3.4459	3.4459	3.4459	1428.1	growth coupled
202	4	FUM;GAPD;PTAr;TALA	0.431785	3.4459	3.4459	3.4459	1428.1	growth coupled
203	4	FUM;PGK;PTAr;TKT1	0.431785	3.4459	3.4459	3.4459	1428.1	growth coupled
204	4	ACKr;FUM;PGK;TKT1	0.431785	3.4459	3.4459	3.4459	1428.1	growth coupled
205	4	ACKr;FUM;GAPD;TALA	0.431785	3.4459	3.4459	3.4459	1428.1	growth coupled
206	4	ACKr;FUM;PGK;TALA	0.431785	3.4459	3.4459	3.4459	1428.1	growth coupled
207	4	ACKr;FUM;GAPD;TKT1	0.431785	3.4459	3.4459	3.4459	1428.1	growth coupled
208	4	FUM;GLYK;GND;PDH	0.459893	3.41659	3.41659	3.41659	636.246	growth coupled
209	4	FUM;GLYK;PDH;PGL	0.459893	3.41659	3.41659	3.41659	636.923	growth coupled
210	4	FUM;G6PDH2r;GLYK;PDH	0.459893	3.41659	3.41659	3.41659	636.923	growth coupled
211	4	FUM;GLYK;PDH;PGI	0.459893	3.41659	3.41659	3.41659	636.923	growth coupled
212	4	FUM;G3PD2;PDH;PGL	0.460086	3.41524	3.41524	3.41524	613.989	growth coupled
213	4	FUM;G3PD2;GND;PDH	0.460086	3.41524	3.41524	3.41524	613.497	growth coupled
214	4	FUM;G3PD2;PDH;PGI	0.460086	3.41524	3.41524	3.41524	613.989	growth coupled
215	4	FUM;G3PD2;G6PDH2r;PDH	0.460086	3.41524	3.41524	3.41524	613.989	growth coupled
216	4	FUM;GLYCDx;PDH;PGI	0.465843	3.37476	3.37476	3.37476	500.999	growth coupled
217	4	FUM;G6PDH2r;GLYCDx;PDH	0.465843	3.37476	3.37476	3.37476	500.999	growth coupled
218	5	FUM;PDH;PGI;TALA;TPI	0.259144	0.270234	4.80243	0.270234	1994.67	growth coupled non unique
219	5	FUM;PDH;PGI;TKT1;TPI	0.259144	0.270234	4.80243	0.270234	1994.67	growth coupled non unique
220	5	FUM;G6PDH2r;PDH;TKT1;TPI	0.259144	0.270234	4.80243	0.270234	1994.67	growth coupled non unique
221	5	FUM;PDH;PGL;TALA;TPI	0.259144	0.270234	4.80243	0.270234	1994.67	growth coupled non unique
222	5	FUM;G6PDH2r;PDH;TALA;TPI	0.259144	0.270234	4.80243	0.270234	1994.67	growth coupled non unique
223	5	FUM;PDH;PGL;TKT1;TPI	0.259144	0.270234	4.80243	0.270234	1994.67	growth coupled non unique
224	5	FUM;GLYCDx;PDH;TALA;TPI	0.259594	0.270703	4.79923	0.270703	1910.28	growth coupled non unique
225	5	FUM;GLYCDx;PDH;TKT1;TPI	0.259594	0.270703	4.79923	0.270703	1910.28	growth coupled non unique
226	5	F6PA;FUM;PDH;TKT1;TPI	0.259594	0.270703	4.79923	0.270703	1910.28	growth coupled non unique
227	5	F6PA;FUM;PDH;TALA;TPI	0.259594	0.270703	4.79923	0.270703	1910.28	growth coupled non unique
228	5	EDD;FUM;PDH;TKT1;TPI	0.26142	0.272607	4.78621	3.14641	1988.71	growth coupled non unique
229	5	EDA;FUM;PDH;TKT1;TPI	0.26142	0.272607	4.78621	3.14641	1988.71	growth coupled non unique
230	5	EDD;FUM;PDH;TALA;TPI	0.26142	0.272607	4.78621	3.14641	1988.71	growth coupled non unique
231	5	EDA;FUM;PDH;TALA;TPI	0.26142	0.272607	4.78621	3.14641	1988.71	growth coupled non unique
232	5	FUM;PDH;PGI;SUCDi;TPI	0.259652	0.270764	4.77937	0.270764	1990.41	growth coupled non unique
233	5	FUM;PDH;PGL;SUCDi;TPI	0.259652	0.270764	4.77937	0.270764	1990.41	growth coupled non unique
234	5	FUM;G6PDH2r;PDH;SUCDi;TPI	0.259652	0.270764	4.77937	0.270764	1990.41	growth coupled non unique
235	5	G6PDH2r;PDH;PGK;PGM;SUCDi	0.269463	0.46305	4.76937	3.97626	1689.27	growth coupled non unique
236	5	GAPD;PDH;PGI;PGM;SUCDi	0.269463	0.46305	4.76937	3.97626	1689.27	growth coupled non unique
237	5	G6PDH2r;GAPD;PDH;PGM;SUCDi	0.269463	0.46305	4.76937	3.97626	1689.27	growth coupled non unique
238	5	PDH;PGI;PGK;PGM;SUCDi	0.269463	0.46305	4.76937	3.97626	1689.27	growth coupled non unique
239	5	PDH;PGK;PGL;PGM;SUCDi	0.269463	0.46305	4.76937	3.97626	1689.27	growth coupled non unique
240	5	GAPD;PDH;PGL;PGM;SUCDi	0.269463	0.46305	4.76937	3.97626	1689.27	growth coupled non unique
241	5	FUM;GAPD;GLYCDx;PDH;TALA	0.2677	0.279156	4.74144	0.279156	1799.74	growth coupled non unique
242	5	FUM;GLYCDx;PDH;PGK;TKT1	0.2677	0.279156	4.74144	0.279156	1799.74	growth coupled non unique
243	5	FUM;GAPD;GLYCDx;PDH;TKT1	0.2677	0.279156	4.74144	0.279156	1799.74	growth coupled non unique
244	5	F6PA;FUM;PDH;PGK;TKT1	0.2677	0.279156	4.74144	0.279156	1799.74	growth coupled non unique
245	5	F6PA;FUM;GAPD;PDH;TALA	0.2677	0.279156	4.74144	0.279156	1799.74	growth coupled non unique
246	5	FUM;GLYCDx;PDH;PGK;TALA	0.2677	0.279156	4.74144	0.279156	1799.74	growth coupled non unique
247	5	F6PA;FUM;PDH;PGK;TALA	0.2677	0.279156	4.74144	0.279156	1799.74	growth coupled non unique
248	5	F6PA;FUM;GAPD;PDH;TKT1	0.2677	0.279156	4.74144	0.279156	1799.74	growth coupled non unique
249	5	EDA;FUM;GAPD;PDH;TKT1	0.269642	0.281181	4.72759	0.281181	1869.22	growth coupled non unique
250	5	FUM;PDH;PGI;PGK;TKT1	0.269642	0.281181	4.72759	0.281181	1869.22	growth coupled non unique
251	5	EDD;FUM;PDH;PGK;TKT1	0.269642	0.281181	4.72759	0.281181	1869.22	growth coupled non unique
252	5	EDD;FUM;GAPD;PDH;TALA	0.269642	0.281181	4.72759	0.281181	1869.22	growth coupled non unique
253	5	EDD;FUM;GAPD;PDH;TKT1	0.269642	0.281181	4.72759	0.281181	1869.22	growth coupled non unique
254	5	FUM;G6PDH2r;GAPD;PDH;TALA	0.269642	0.281181	4.72759	0.281181	1869.22	growth coupled non unique
255	5	EDA;FUM;PDH;PGK;TKT1	0.269642	0.281181	4.72759	0.281181	1869.22	growth coupled non unique
256	5	FUM;PDH;PGI;PGK;TALA	0.269642	0.281181	4.72759	0.281181	1869.22	growth coupled non unique
257	5	FUM;GAPD;PDH;PGI;TKT1	0.269642	0.281181	4.72759	0.281181	1869.22	growth coupled non unique
258	5	FUM;G6PDH2r;PDH;PGK;TALA	0.269642	0.281181	4.72759	0.281181	1869.22	growth coupled non unique
259	5	FUM;G6PDH2r;PDH;PGK;TKT1	0.269642	0.281181	4.72759	0.281181	1869.22	growth coupled non unique
260	5	FUM;PDH;PGK;PGL;TKT1	0.269642	0.281181	4.72759	0.281181	1869.22	growth coupled non unique
261	5	EDD;FUM;PDH;PGK;TALA	0.269642	0.281181	4.72759	0.281181	1869.22	growth coupled non unique
262	5	FUM;GAPD;PDH;PGL;TKT1	0.269642	0.281181	4.72759	0.281181	1869.22	growth coupled non unique
263	5	FUM;G6PDH2r;GAPD;PDH;TKT1	0.269642	0.281181	4.72759	0.281181	1869.22	growth coupled non unique
264	5	EDA;FUM;GAPD;PDH;TALA	0.269642	0.281181	4.72759	0.281181	1869.22	growth coupled non unique
265	5	FUM;PDH;PGK;PGL;TALA	0.269642	0.281181	4.72759	0.281181	1869.22	growth coupled non unique
266	5	EDA;FUM;PDH;PGK;TALA	0.269642	0.281181	4.72759	0.281181	1869.22	growth coupled non unique
267	5	FUM;GAPD;PDH;PGI;TALA	0.269642	0.281181	4.72759	0.281181	1869.22	growth coupled non unique
268	5	FUM;GAPD;PDH;PGL;TALA	0.269642	0.281181	4.72759	0.281181	1869.22	growth coupled non unique
269	5	FUM;PDH;PGK;PGL;SUCDi	0.272695	0.284364	4.68541	0.284364	1681.86	growth coupled non unique
270	5	FUM;G6PDH2r;PDH;PGK;SUCDi	0.272695	0.284364	4.68541	0.284364	1681.86	growth coupled non unique
271	5	FUM;GAPD;PDH;PGI;SUCDi	0.272695	0.284364	4.68541	0.284364	1681.86	growth coupled non unique
272	5	FUM;G6PDH2r;GAPD;PDH;SUCDi	0.272695	0.284364	4.68541	0.284364	1681.86	growth coupled non unique
273	5	FUM;PDH;PGI;PGK;SUCDi	0.272695	0.284364	4.68541	0.284364	1681.86	growth coupled non unique
274	5	FUM;GAPD;PDH;PGL;SUCDi	0.272695	0.284364	4.68541	0.284364	1681.86	growth coupled non unique
275	5	FUM;GLYCDx;PDH;PGL;TPI	0.258941	0.270022	4.6812	0.270022	1993.59	growth coupled non unique
276	5	F6PA;FUM;PDH;PGI;TPI	0.258941	0.270022	4.6812	4.6812	1993.59	growth coupled non unique
277	5	FUM;GLYCDx;PDH;PGI;TPI	0.258941	0.270022	4.6812	0.270022	1993.59	growth coupled non unique
278	5	FUM;G6PDH2r;GLYCDx;PDH;TPI	0.258941	0.270022	4.6812	0.270022	1993.59	growth coupled non unique
279	5	F6PA;FUM;GND;PDH;TPI	0.258941	0.270022	4.6812	0.270022	1895.49	growth coupled non unique
280	5	F6PA;FUM;PDH;PGL;TPI	0.258941	0.270022	4.6812	4.6812	1993.59	growth coupled non unique
281	5	FUM;GLYCDx;GND;PDH;TPI	0.258941	0.270022	4.6812	0.270022	1895.49	growth coupled non unique
282	5	F6PA;FUM;G6PDH2r;PDH;TPI	0.258941	0.270022	4.6812	4.6812	1993.59	growth coupled non unique
283	5	FUM;G6PDH2r;GLYK;PDH;TPI	0.262391	3.91999	4.65497	3.91999	2109.75	growth coupled non unique
284	5	FUM;GLYK;PDH;PGL;TPI	0.262391	3.91999	4.65497	3.91999	2109.75	growth coupled non unique
285	5	FUM;GLYK;PDH;PGI;TPI	0.262391	3.91999	4.65497	3.91999	2109.75	growth coupled non unique
286	5	FUM;G3PD2;G6PDH2r;PDH;TPI	0.262391	3.88352	4.65497	3.88352	2046.8	growth coupled non unique
287	5	FUM;G3PD2;PDH;PGI;TPI	0.262391	3.88352	4.65497	3.88352	2046.8	growth coupled non unique
288	5	FUM;G3PD2;PDH;PGL;TPI	0.262391	3.88352	4.65497	3.88352	2046.8	growth coupled non unique
289	5	FUM;PDH;PGL;POX;TPI	0.262391	0.27362	4.65497	4.65497	2382.27	growth coupled non unique
290	5	FBA;FUM;G6PDH2r;PDH;TPI	0.262391	0.27362	4.65497	4.65497	1981.09	growth coupled non unique
291	5	EDD;FUM;GND;PDH;TPI	0.262391	0.27362	4.65497	0.27362	1970.35	growth coupled non unique
292	5	EDD;FUM;G6PDH2r;PDH;TPI	0.262391	0.27362	4.65497	0.27362	1970.35	growth coupled non unique
293	5	EDD;FUM;PDH;PGL;TPI	0.262391	0.27362	4.65497	0.27362	1970.35	growth coupled non unique
294	5	FRD2;FUM;PDH;PGL;TPI	0.262391	0.27362	4.65497	0.27362	1970.51	growth coupled non unique
295	5	FUM;MDH;PDH;PGI;TPI	0.262391	0.27362	4.65497	0.27362	1970.97	growth coupled non unique
296	5	FUM;MPTSS;PDH;PGI;TPI	0.262391	0.27362	4.65497	0.27362	1970.35	growth coupled non unique
297	5	EDA;FUM;PDH;PGI;TPI	0.262391	0.27362	4.65497	0.27362	1970.35	growth coupled non unique
298	5	FUM;PDH;PGI;TPI	0.262391	0.27362	4.65497	0.27362	1970.35	growth coupled non unique
299	5	EDA;FUM;PDH;PGL;TPI	0.262391	0.27362	4.65497	0.27362	1970.35	growth coupled non unique
300	5	FUM;G6PDH2r;MOADSUx;PDH;TPI	0.262391	0.27362	4.65497	0.27362	1970.35	growth coupled non unique
301	5	ACALD;FUM;PDH;PGL;TPI	0.262391	0.27362	4.65497	0.27362	1970.35	growth coupled non unique
302	5	EDA;FUM;G6PDH2r;PDH;TPI	0.262391	0.27362	4.65497	0.27362	1970.35	growth coupled non unique
303	5	FUM;MDH;PDH;PGL;TPI	0.262391	0.27362	4.65497	0.27362	1970.97	growth coupled non unique
304	5	FUM;PDH;PGL;TPI	0.262391	0.27362	4.65497	0.27362	1970.35	growth coupled non unique
305	5	FUM;G3PD5;G6PDH2r;PDH;TPI	0.262391	0.27362	4.65497	0.27362	1970.35	growth coupled non unique
306	5	FBP;FUM;G6PDH2r;PDH;TPI	0.262391	0.27362	4.65497	4.65497	1970.35	growth coupled non unique
307	5	FUM;G6PDH2r;PDH;PFL;TPI	0.262391	0.27362	4.65497	0.27362	1970.35	growth coupled non unique
308	5	FUM;G6PDH2r;HEX1;PDH;TPI	0.262391	0.27362	4.65497	0.27362	1970.35	growth coupled non unique
309	5	FUM;G6PDH2r;PDH;POX;TPI	0.262391	0.27362	4.65497	4.65497	2382.27	growth coupled non unique
310	5	FUM;G6PDH2r;PDH;TPI	0.262391	0.27362	4.65497	0.27362	1970.35	growth coupled non unique
311	5	EDA;FUM;GND;PDH;TPI	0.262391	0.27362	4.65497	0.27362	1970.35	growth coupled non unique
312	5	G6PDH2r;MDH;PDH;SUCDi;TPI	0.266154	0.000151974	4.64007	0.000151974	1967.61	growth coupled non unique
313	5	MDH;PDH;PGL;SUCDi;TPI	0.266154	0.000151974	4.64007	0.000151974	1967.61	growth coupled non unique
314	5	MDH;PDH;PGI;SUCDi;TPI	0.266154	0.000151974	4.64007	0.000151974	1967.61	growth coupled non unique
315	5	G6PDH2r;GLYCDx;PDH;SUCDi;TPI	0.268338	0.000153221	4.62357	0.000153221	1972.03	growth coupled non unique
316	5	GLYCDx;GND;PDH;SUCDi;TPI	0.268338	0.000153221	4.62357	0.000153221	1868.16	growth coupled non unique
317	6	FUM;LDH_D;PDH;PFL;POX;TKT1	0.189104	7.27069	7.27069	7.27069	2808.25	growth coupled
318	6	FUM;LDH_D;PDH;PFL;POX;TALA	0.189104	7.27069	7.27069	7.27069	2808.25	growth coupled
319	6	LDH_D;PDH;PFL;POX;SUCDi;TALA	0.19156	7.18342	7.18342	7.18342	2761.91	growth coupled
320	6	LDH_D;PDH;PFL;POX;SUCDi;TKT1	0.19156	7.18342	7.18342	7.18342	2761.91	growth coupled
321	6	FUM;PDH;PFL;POX;PYK;TKT1	0.223589	0.233157	5.57763	0.233157	2801.22	growth coupled non unique
322	6	FUM;PDH;PFL;POX;PYK;TALA	0.223589	0.233157	5.57763	0.233157	2801.22	growth coupled non unique
323	6	G6PDH2r;PDH;PFL;POX;PYK;SUCDi	0.222942	0.0001273	5.48649	4.72745	2407.56	growth coupled non unique
324	6	PDH;PFL;PGI;POX;PYK;SUCDi	0.222942	0.0001273	5.48649	4.72745	2407.56	growth coupled non unique
325	6	GND;PDH;PFL;POX;PYK;SUCDi	0.222942	0.0001273	5.48649	4.72745	2407.56	growth coupled non unique
326	6	PDH;PFL;PGL;POX;PYK;SUCDi	0.222942	0.0001273	5.48649	4.72745	2407.56	growth coupled non unique
327	6	PDH;PFL;POX;PYK;SUCDi;TALA	0.227152	0.000129704	5.44218	4.73614	2750.74	growth coupled non unique
328	6	PDH;PFL;POX;PYK;SUCDi;TKT1	0.227152	0.000129704	5.44218	4.73614	2750.74	growth coupled non unique
329	6	F6PA;FUM;GLYK;PDH;TALA;TPI	0.172605	0.179991	5.41942	0.179991	2521.09	growth coupled non unique
330	6	F6PA;FUM;GLYK;PDH;TKT1;TPI	0.172605	0.179991	5.41942	0.179991	2521.09	growth coupled non unique
331	6	F6PA;FUM;GAPD;GLYK;PDH;TKT1	0.177994	0.185612	5.38099	0.185612	2447.31	growth coupled non unique
332	6	F6PA;FUM;GAPD;GLYK;PDH;TALA	0.177994	0.185612	5.38099	0.185612	2447.31	growth coupled non unique
333	6	F6PA;FUM;GLYK;PDH;PGK;TKT1	0.177994	0.185612	5.38099	0.185612	2447.31	growth coupled non unique
334	6	F6PA;FUM;GLYK;PDH;PGK;TALA	0.177994	0.185612	5.38099	0.185612	2447.31	growth coupled non unique
335	6	F6PA;FUM;GLYK;PDH;PGI;TPI	0.17217	2.57214	5.34094	5.34094	2617.83	growth coupled non unique
336	6	F6PA;FUM;GLYK;PDH;PGL;TPI	0.17217	2.57214	5.34094	5.34094	2617.83	growth coupled non unique
337	6	F6PA;FUM;G6PDH2r;GLYK;PDH;TPI	0.17217	2.57214	5.34094	5.34094	2617.83	growth coupled non unique
338	6	F6PA;FUM;GLYK;GND;PDH;TPI	0.17217	0.179538	5.34094	2.57214	2508.05	growth coupled non unique
339	6	FBA;FUM;GLYK;PDH;PGL;TPI	0.176821	2.64162	5.30558	2.64162	2588.8	growth coupled non unique
340	6	FBA;FUM;GLYK;PDH;PGI;TPI	0.176821	2.64162	5.30558	2.64162	2588.8	growth coupled non unique
341	6	FBA;FUM;G6PDH2r;GLYK;PDH;TPI	0.176821	2.64162	5.30558	2.64162	2588.8	growth coupled non unique
342	6	FUM;G6PDH2r;GLYK;PDH;PFK;TPI	0.176821	2.64162	5.30558	2.64162	2588.8	growth coupled non unique
343	6	FUM;GLYK;PDH;PFK;PGI;TPI	0.176821	2.64162	5.30558	2.64162	2588.8	growth coupled non unique
344	6	FUM;GLYK;PDH;PFK;PGL;TPI	0.176821	2.64162	5.30558	2.64162	2588.8	growth coupled non unique
345	6	F6PA;GLYK;GND;PDH;SUCDi;TPI	0.178419	0.000101877	5.30262	0.000101877	2492.02	growth coupled non unique
346	6	F6PA;GLYK;PDH;PGI;SUCDi;TPI	0.178419	2.17304	5.30262	2.17304	2606.31	growth coupled non unique
347	6	F6PA;G6PDH2r;GLYK;PDH;SUCDi;TPI	0.178419	2.17304	5.30262	2.17304	2606.31	growth coupled non unique
348	6	F6PA;GLYK;PDH;PGL;SUCDi;TPI	0.178419	2.17304	5.30262	2.17304	2606.31	growth coupled non unique
349	6	FUM;G3PD2;GLYCDx;PDH;TKT1;TPI	0.194485	0.202807	5.26342	0.202807	2336.91	growth coupled non unique
350	6	F6PA;FUM;G3PD2;PDH;TKT1;TPI	0.194485	0.202807	5.26342	5.26342	2206.77	growth coupled non unique
351	6	F6PA;FUM;G3PD2;PDH;TALA;TPI	0.194485	0.202807	5.26342	5.26342	2206.77	growth coupled non unique
352	6	FUM;G3PD2;GLYCDx;PDH;TALA;TPI	0.194485	0.202807	5.26342	0.202807	2336.91	growth coupled non unique
353	6	G6PDH2r;GLYK;PDH;PFK;SUCDi;TPI	0.180544	2.19892	5.28657	2.19892	2594.99	growth coupled non unique
354	6	FBA;G6PDH2r;GLYK;PDH;SUCDi;TPI	0.180544	2.19892	5.28657	2.19892	2594.99	growth coupled non unique
355	6	GLYK;PDH;PFK;PGL;SUCDi;TPI	0.180544	2.19892	5.28657	2.19892	2594.99	growth coupled non unique
356	6	FBA;GLYK;PDH;PGL;SUCDi;TPI	0.180544	2.19892	5.28657	2.19892	2594.99	growth coupled non unique
357	6	GLYK;PDH;PFK;PGI;SUCDi;TPI	0.180544	2.19892	5.28657	2.19892	2594.99	growth coupled non unique
358	6	FBA;GLYK;PDH;PGI;SUCDi;TPI	0.180544	2.19892	5.28657	2.19892	2594.99	growth coupled non unique
359	6	F6PA;GLYK;PDH;SUCDi;TALA;TPI	0.180286	0.000102943	5.27071	0.000102943	2485.18	growth coupled non unique
360	6	F6PA;GLYK;PDH;SUCDi;TKT1;TPI	0.180286	0.000102943	5.27071	0.000102943	2485.18	growth coupled non unique
361	6	F6PA;GLYK;PDH;PGI;PGK;SUCDi	0.183613	2.2363	5.26339	2.2363	2309.38	growth coupled non unique
362	6	F6PA;GLYK;PDH;PGK;PGL;SUCDi	0.183613	2.2363	5.26339	2.2363	2309.38	growth coupled non unique
363	6	F6PA;G6PDH2r;GLYK;PDH;PGK;SUCDi	0.183613	2.2363	5.26339	2.2363	2309.38	growth coupled non unique
364	6	F6PA;GAPD;GLYK;GND;PDH;SUCDi	0.183613	0.000104843	5.26339	0.000104843	2228.24	growth coupled non unique
365	6	F6PA;G6PDH2r;GAPD;GLYK;PDH;SUCDi	0.183613	2.2363	5.26339	2.2363	2309.38	growth coupled non unique
366	6	F6PA;GAPD;GLYK;PDH;PGI;SUCDi	0.183613	2.2363	5.26339	2.2363	2309.38	growth coupled non unique
367	6	F6PA;GAPD;GLYK;PDH;PGL;SUCDi	0.183613	2.2363	5.26339	2.2363	2309.38	growth coupled non unique
368	6	F6PA;GLYK;GND;PDH;PGK;SUCDi	0.183613	0.000104843	5.26339	0.000104843	2228.24	growth coupled non unique
369	6	FUM;G3PD2;GAPD;GLYCDx;PDH;TKT1	0.200562	0.209145	5.2201	5.2201	2259.24	growth coupled non unique
370	6	F6PA;FUM;G3PD2;PDH;PGK;TKT1	0.200562	0.209145	5.2201	0.209145	2122.81	growth coupled non unique
371	6	F6PA;FUM;G3PD2;GAPD;PDH;TKT1	0.200562	0.209145	5.2201	0.209145	2122.81	growth coupled non unique
372	6	F6PA;FUM;G3PD2;PDH;PGK;TALA	0.200562	0.209145	5.2201	0.209145	2122.81	growth coupled non unique
373	6	FUM;G3PD2;GLYCDx;PDH;PGK;TALA	0.200562	0.209145	5.2201	5.2201	2259.24	growth coupled non unique
374	6	FUM;G3PD2;GAPD;GLYCDx;PDH;TALA	0.200562	0.209145	5.2201	5.2201	2259.24	growth coupled non unique
375	6	F6PA;FUM;G3PD2;GAPD;PDH;TALA	0.200562	0.209145	5.2201	0.209145	2122.81	growth coupled non unique
376	6	FUM;G3PD2;GLYCDx;PDH;PGK;TKT1	0.200562	0.209145	5.2201	5.2201	2259.24	growth coupled non unique
377	6	FBA;G6PDH2r;GAPD;GLYK;PDH;SUCDi	0.185864	2.26372	5.24639	2.26372	2220.71	growth coupled non unique
378	6	FBA;GAPD;GLYK;PDH;PGI;SUCDi	0.185864	2.26372	5.24639	2.26372	2220.71	growth coupled non unique
379	6	G6PDH2r;GLYK;PDH;PFK;PGK;SUCDi	0.185864	2.26372	5.24639	2.26372	2220.71	growth coupled non unique
380	6	GAPD;GLYK;PDH;PFK;PGL;SUCDi	0.185864	2.26372	5.24639	2.26372	2220.71	growth coupled non unique
381	6	G6PDH2r;GAPD;GLYK;PDH;PFK;SUCDi	0.185864	2.26372	5.24639	2.26372	2220.71	growth coupled non unique
382	6	FBA;GLYK;PDH;PGK;PGL;SUCDi	0.185864	2.26372	5.24639	2.26372	2220.71	growth coupled non unique
383	6	FBA;GAPD;GLYK;PDH;PGL;SUCDi	0.185864	2.26372	5.24639	2.26372	2220.71	growth coupled non unique
384	6	GAPD;GLYK;PDH;PFK;PGI;SUCDi	0.185864	2.26372	5.24639	2.26372	2220.71	growth coupled non unique
385	6	GLYK;PDH;PFK;PGK;PGL;SUCDi	0.185864	2.26372	5.24639	2.26372	2220.71	growth coupled non unique
386	6	FBA;GLYK;PDH;PGI;PGK;SUCDi	0.185864	2.26372	5.24639	2.26372	2220.71	growth coupled non unique
387	6	GLYK;PDH;PFK;PGI;PGK;SUCDi	0.185864	2.26372	5.24639	2.26372	2220.71	growth coupled non unique
388	6	FBA;G6PDH2r;GLYK;PDH;PGK;SUCDi	0.185864	2.26372	5.24639	2.26372	2220.71	growth coupled non unique
389	6	F6PA;GLYK;PDH;RPE;SUCDi;TPI	0.182121	0.000103991	5.23933	0.000103991	2478.6	growth coupled non unique
390	6	F6PA;GAPD;GLYK;PDH;SUCDi;TALA	0.185591	0.000105972	5.23012	0.000105972	2423.6	growth coupled non unique
391	6	F6PA;GAPD;GLYK;PDH;SUCDi;TKT1	0.185591	0.000105972	5.23012	0.000105972	2423.6	growth coupled non unique
392	6	F6PA;GLYK;PDH;PGK;SUCDi;TKT1	0.185591	0.000105972	5.23012	0.000105972	2423.6	growth coupled non unique
393	6	F6PA;GLYK;PDH;PGK;SUCDi;TALA	0.185591	0.000105972	5.23012	0.000105972	2423.6	growth coupled non unique
394	6	F6PA;FUM;G3PD2;PDH;PGL;TPI	0.193995	2.87122	5.175	2.87122	2321.72	growth coupled non unique
395	6	FUM;G3PD2;GLYCDx;PDH;PGL;TPI	0.193995	2.87122	5.175	2.87122	2460.51	growth coupled non unique
396	6	FUM;G3PD2;GLYCDx;GND;PDH;TPI	0.193995	0.202297	5.175	0.202297	2325.58	growth coupled non unique
397	6	FUM;G3PD2;G6PDH2r;GLYCDx;PDH;TPI	0.193995	2.87122	5.175	2.87122	2460.51	growth coupled non unique
398	6	FUM;G3PD2;GLYCDx;PDH;PGI;TPI	0.193995	2.87122	5.175	2.87122	2460.51	growth coupled non unique
399	6	F6PA;FUM;G3PD2;GND;PDH;TPI	0.193995	0.202297	5.175	0.202297	2197.11	growth coupled non unique
400	6	F6PA;FUM;G3PD2;G6PDH2r;PDH;TPI	0.193995	2.87122	5.175	2.87122	2321.72	growth coupled non unique
401	6	F6PA;FUM;G3PD2;PDH;PGI;TPI	0.193995	2.87122	5.175	2.87122	2321.72	growth coupled non unique
402	6	F6PA;GLYK;PDH;PGK;RPE;SUCDi	0.187537	0.000107083	5.19729	0.000107083	2078.82	growth coupled non unique
403	6	F6PA;GAPD;GLYK;PDH;RPE;SUCDi	0.187537	0.000107083	5.19729	0.000107083	2078.82	growth coupled non unique
404	6	FBA;FUM;G3PD2;G6PDH2r;PDH;TPI	0.198568	2.9389	5.14023	2.9389	2302.05	growth coupled non unique
405	6	FUM;G3PD2;PDH;PFK;PGI;TPI	0.198568	2.9389	5.14023	2.9389	2302.05	growth coupled non unique
406	6	FUM;G3PD2;PDH;PFK;PGL;TPI	0.198568	2.9389	5.14023	2.9389	2302.05	growth coupled non unique
407	6	FUM;G3PD2;G6PDH2r;PDH;PFK;TPI	0.198568	2.9389	5.14023	2.9389	2302.05	growth coupled non unique
408	6	FBA;FUM;G3PD2;PDH;PGL;TPI	0.198568	2.9389	5.14023	2.9389	2302.05	growth coupled non unique
409	6	FBA;FUM;G3PD2;PDH;PGI;TPI	0.198568	2.9389	5.14023	2.9389	2302.05	growth coupled non unique
410	6	F6PA;G3PD2;G6PDH2r;PDH;SUCDi;TPI	0.20104	2.42061	5.13179	2.42061	2307.67	growth coupled non unique
411	6	G3PD2;GLYCDx;GND;PDH;SUCDi;TPI	0.20104	0.000114794	5.13179	0.000114794	2305.17	growth coupled non unique
412	6	F6PA;G3PD2;PDH;PGL;SUCDi;TPI	0.20104	2.42061	5.13179	2.42061	2307.67	growth coupled non unique
413	6	G3PD2;GLYCDx;PDH;PGI;SUCDi;TPI	0.20104	2.42061	5.13179	2.42061	2447.44	growth coupled non unique
414	6	F6PA;G3PD2;PDH;PGI;SUCDi;TPI	0.20104	2.42061	5.13179	2.42061	2307.67	growth coupled non unique
415	6	G3PD2;G6PDH2r;GLYCDx;PDH;SUCDi;TPI	0.20104	2.42061	5.13179	2.42061	2447.44	growth coupled non unique
416	7	FUM;GLYK;LDH_D;PDH;PFL;POX;TKT1	0.135174	7.72584	7.72584	7.72584	3427.67	growth coupled
417	7	FUM;GLYK;LDH_D;PDH;PFL;POX;TALA	0.135174	7.72584	7.72584	7.72584	3427.67	growth coupled
418	7	FUM;G3PD2;LDH_D;PDH;PFL;POX;TALA	0.135252	7.72519	7.72519	7.72519	3425.76	growth coupled
419	7	FUM;G3PD2;LDH_D;PDH;PFL;POX;TKT1	0.135252	7.72519	7.72519	7.72519	3425.76	growth coupled
420	7	GLYK;LDH_D;PDH;PFL;POX;SUCDi;TKT1	0.136937	7.66339	7.66339	7.66339	3403.9	growth coupled
421	7	GLYK;LDH_D;PDH;PFL;POX;SUCDi;TALA	0.136937	7.66339	7.66339	7.66339	3403.9	growth coupled
422	7	G3PD2;LDH_D;PDH;PFL;POX;SUCDi;TALA	0.137017	7.66269	7.66269	7.66269	3402.14	growth coupled
423	7	G3PD2;LDH_D;PDH;PFL;POX;SUCDi;TKT1	0.137017	7.66269	7.66269	7.66269	3402.14	growth coupled
424	7	F6PA;FUM;GND;LDH_D;PDH;PFL;POX	0.184559	7.33326	7.33326	7.33326	1990.85	growth coupled
425	7	FUM;G6PDH2r;GLYCDx;LDH_D;PDH;PFL;POX	0.184559	7.33326	7.33326	7.33326	1990.85	growth coupled
426	7	F6PA;FUM;G6PDH2r;LDH_D;PDH;PFL;POX	0.184559	7.33326	7.33326	7.33326	1990.85	growth coupled
427	7	F6PA;FUM;LDH_D;PDH;PFL;PGI;POX	0.184559	7.33326	7.33326	7.33326	1990.85	growth coupled
428	7	F6PA;FUM;LDH_D;PDH;PFL;PGL;POX	0.184559	7.33326	7.33326	7.33326	1990.85	growth coupled
429	7	FUM;GLYCDx;LDH_D;PDH;PFL;PGI;POX	0.184559	7.33326	7.33326	7.33326	1990.85	growth coupled
430	7	FUM;GLYCDx;GND;LDH_D;PDH;PFL;POX	0.184559	7.33326	7.33326	7.33326	1990.85	growth coupled
431	7	FUM;GLYCDx;LDH_D;PDH;PFL;PGL;POX	0.184559	7.33326	7.33326	7.33326	1990.85	growth coupled
432	7	F6PA;FUM;LDH_D;PDH;PFL;POX;TKT1	0.18828	7.27765	7.27765	7.27765	2808.25	growth coupled
433	7	FUM;GLYCDx;LDH_D;PDH;PFL;POX;TKT1	0.18828	7.27765	7.27765	7.27765	2808.25	growth coupled
434	7	FUM;GLYCDx;LDH_D;PDH;PFL;POX;TALA	0.18828	7.27765	7.27765	7.27765	2808.25	growth coupled
435	7	F6PA;FUM;LDH_D;PDH;PFL;POX;TALA	0.18828	7.27765	7.27765	7.27765	2808.25	growth coupled
436	7	ACKr;FUM;LDH_D;PDH;PFL;POX;TKT1	0.184481	7.27391	7.27391	7.27391	2858.25	growth coupled
437	7	FUM;LDH_D;PDH;PFL;POX;PTAr;TALA	0.184481	7.27391	7.27391	7.27391	2858.25	growth coupled
438	7	FUM;LDH_D;PDH;PFL;POX;PTAr;TKT1	0.184481	7.27391	7.27391	7.27391	2858.25	growth coupled
439	7	ACKr;FUM;LDH_D;PDH;PFL;POX;TALA	0.184481	7.27391	7.27391	7.27391	2858.25	growth coupled
440	7	FUM;LDH_D;PDH;PFL;POX;TALA	0.189104	7.27069	7.27069	7.27069	2808.25	growth coupled
441	7	FUM;LDH_D;MOADSUx;PDH;PFL;POX;TKT1	0.189104	7.27069	7.27069	7.27069	2808.25	growth coupled
442	7	FBA;FUM;LDH_D;PDH;PFL;POX;TKT1	0.189104	7.27069	7.27069	7.27069	2813.93	growth coupled
443	7	FUM;LDH_D;PDH;PFL;POX;TKT1	0.189104	7.27069	7.27069	7.27069	2808.25	growth coupled
444	7	F6PA;G6PDH2r;LDH_D;PDH;PFL;POX;SUCDi	0.186897	7.2489	7.2489	7.2489	2400.97	growth coupled
445	7	F6PA;LDH_D;PDH;PFL;PGL;POX;SUCDi	0.186897	7.2489	7.2489	7.2489	2400.97	growth coupled
446	7	F6PA;LDH_D;PDH;PFL;PGI;POX;SUCDi	0.186897	7.2489	7.2489	7.2489	2400.97	growth coupled
447	7	GLYCDx;LDH_D;PDH;PFL;PGI;POX;SUCDi	0.186897	7.2489	7.2489	7.2489	2400.97	growth coupled
448	7	G6PDH2r;GLYCDx;LDH_D;PDH;PFL;POX;SUCDi	0.186897	7.2489	7.2489	7.2489	2400.97	growth coupled
449	7	F6PA;GND;LDH_D;PDH;PFL;POX;SUCDi	0.186897	7.2489	7.2489	7.2489	2400.97	growth coupled
450	7	GLYCDx;LDH_D;PDH;PFL;PGL;POX;SUCDi	0.186897	7.2489	7.2489	7.2489	2400.97	growth coupled
451	7	GLYCDx;GND;LDH_D;PDH;PFL;POX;SUCDi	0.186897	7.2489	7.2489	7.2489	2400.97	growth coupled
452	7	F6PA;LDH_D;PDH;PFL;POX;SUCDi;TALA	0.190714	7.19085	7.19085	7.19085	2761.91	growth coupled
453	7	GLYCDx;LDH_D;PDH;PFL;POX;SUCDi;TALA	0.190714	7.19085	7.19085	7.19085	2761.91	growth coupled
454	7	GLYCDx;LDH_D;PDH;PFL;POX;SUCDi;TKT1	0.190714	7.19085	7.19085	7.19085	2761.91	growth coupled
455	7	F6PA;LDH_D;PDH;PFL;POX;SUCDi;TKT1	0.190714	7.19085	7.19085	7.19085	2761.91	growth coupled
456	7	LDH_D;PDH;PFL;POX;PTAr;SUCDi;TKT1	0.186817	7.18884	7.18884	7.18884	2812.57	growth coupled
457	7	ACKr;LDH_D;PDH;PFL;POX;SUCDi;TALA	0.186817	7.18884	7.18884	7.18884	2812.57	growth coupled
458	7	ACKr;LDH_D;PDH;PFL;POX;SUCDi;TKT1	0.186817	7.18884	7.18884	7.18884	2812.57	growth coupled
459	7	LDH_D;PDH;PFL;POX;PTAr;SUCDi;TALA	0.186817	7.18884	7.18884	7.18884	2812.57	growth coupled
460	7	FBA;LDH_D;PDH;PFL;POX;SUCDi;TALA	0.19156	7.18342	7.18342	7.18342	2765.72	growth coupled
461	7	FBP;LDH_D;PDH;PFL;POX;SUCDi;TKT1	0.19156	7.18342	7.18342	7.18342	2765.72	growth coupled
462	7	GLYOX3;LDH_D;PDH;PFL;POX;SUCDi;TALA	0.19156	7.18342	7.18342	7.18342	2769.62	growth coupled
463	7	LDH_D;PDH;PFL;POX;SUCDi;TALA	0.19156	7.18342	7.18342	7.18342	2761.91	growth coupled
464	7	FBA;LDH_D;PDH;PFL;POX;SUCDi;TKT1	0.19156	7.18342	7.18342	7.18342	2765.72	growth coupled
465	7	LDH_D;MOADSUx;PDH;PFL;POX;SUCDi;TKT1	0.19156	7.18342	7.18342	7.18342	2761.91	growth coupled
466	7	EDD;LDH_D;PDH;PFL;POX;SUCDi;TKT1	0.19156	7.18342	7.18342	7.18342	2765.35	growth coupled
467	7	G3PD5;LDH_D;PDH;PFL;POX;SUCDi;TKT1	0.19156	7.18342	7.18342	7.18342	2761.91	growth coupled
468	7	LDH_D;PDH;PFL;POX;SUCDi;TKT1	0.19156	7.18342	7.18342	7.18342	2761.91	growth coupled
469	7	FUM;GLYCDx;PDH;PFL;PGI;POX;PYK	0.218806	0.22817	5.62214	0.22817	1977.86	growth coupled non unique
470	7	F6PA;FUM;PDH;PFL;PGL;POX;PYK	0.218806	0.22817	5.62214	0.22817	1977.86	growth coupled non unique
471	7	FUM;GLYCDx;PDH;PFL;PGL;POX;PYK	0.218806	0.22817	5.62214	0.22817	1977.86	growth coupled non unique
472	7	FUM;G6PDH2r;GLYCDx;PDH;PFL;POX;PYK	0.218806	0.22817	5.62214	0.22817	1977.86	growth coupled non unique
473	7	F6PA;FUM;G6PDH2r;PDH;PFL;POX;PYK	0.218806	0.22817	5.62214	0.22817	1977.86	growth coupled non unique
474	7	FUM;GLYCDx;GND;PDH;PFL;POX;PYK	0.218806	0.22817	5.62214	0.22817	1977.86	growth coupled non unique
475	7	F6PA;FUM;GND;PDH;PFL;POX;PYK	0.218806	0.22817	5.62214	0.22817	1977.86	growth coupled non unique
476	7	F6PA;FUM;PDH;PFL;PGI;POX;PYK	0.218806	0.22817	5.62214	0.22817	1977.86	growth coupled non unique
477	7	F6PA;FUM;PDH;PFL;POX;PYK;TALA	0.222694	0.232224	5.58193	0.232224	2801.22	growth coupled non unique
478	7	FUM;GLYCDx;PDH;PFL;POX;PYK;TKT1	0.222694	5.00723	5.58193	5.00723	2801.22	growth coupled non unique
479	7	F6PA;FUM;PDH;PFL;POX;PYK;TKT1	0.222694	0.232224	5.58193	0.232224	2801.22	growth coupled non unique
480	7	FUM;GLYCDx;PDH;PFL;POX;PYK;TALA	0.222694	5.00723	5.58193	5.00723	2801.22	growth coupled non unique
481	7	FBA;FUM;PDH;PFL;POX;PYK;TALA	0.223589	0.233157	5.57763	0.233157	2809.96	growth coupled non unique
482	7	FUM;PDH;PFL;POX;PYK;SUCDi;TALA	0.223589	0.233157	5.57763	0.233157	2801.22	growth coupled non unique
483	7	FUM;PDH;PFL;POX;PPS;PYK;TKT1	0.223589	0.233157	5.57763	0.233157	2925.41	growth coupled non unique
484	7	FUM;PDH;PFL;POX;PPCK;PYK;TKT1	0.223589	0.233157	5.57763	0.233157	2801.22	growth coupled non unique
485	7	FUM;HEX1;PDH;PFL;POX;PYK;TKT1	0.223589	0.233157	5.57763	0.233157	2801.22	growth coupled non unique
486	7	FUM;PDH;PFL;POX;PYK;SUCDi;TKT1	0.223589	0.233157	5.57763	0.233157	2801.22	growth coupled non unique
487	7	FBA;FUM;PDH;PFL;POX;PYK;TKT1	0.223589	0.233157	5.57763	0.233157	2809.96	growth coupled non unique
488	7	FUM;PDH;PFL;POX;PPS;PYK;TALA	0.223589	0.233157	5.57763	0.233157	2925.41	growth coupled non unique
489	7	CPMPS;FUM;PDH;PFL;POX;PYK;TKT1	0.223589	0.233157	5.57763	0.233157	2801.22	growth coupled non unique
490	7	FUM;PDH;PFL;POX;PYK;TALA	0.223589	0.233157	5.57763	0.233157	2801.22	growth coupled non unique
491	7	ALCD2x;FUM;PDH;PFL;POX;PYK;TKT1	0.223589	0.233157	5.57763	4.94093	2801.22	growth coupled non unique
492	7	FUM;G3PD5;PDH;PFL;POX;PYK;TKT1	0.223589	0.233157	5.57763	0.233157	2801.22	growth coupled non unique
493	7	FUM;MDH;PDH;PFL;POX;PYK;TKT1	0.223589	0.233157	5.57763	0.233157	2801.22	growth coupled non unique
494	7	FUM;ICL;PDH;PFL;POX;PYK;TKT1	0.223589	0.233157	5.57763	0.233157	2801.22	growth coupled non unique
495	7	FUM;PDH;PFL;POX;PYK;TKT1	0.223589	0.233157	5.57763	0.233157	2801.22	growth coupled non unique
496	7	F6PA;FUM;GLYK;PDH;PGK;PGM;TALA	0.165151	0.172218	5.56545	0.172218	2482.79	growth coupled non unique
497	7	F6PA;FUM;GAPD;GLYK;PDH;PGM;TKT1	0.165151	0.172218	5.56545	0.172218	2482.79	growth coupled non unique
498	7	F6PA;FUM;GAPD;GLYK;PDH;PGM;TALA	0.165151	0.172218	5.56545	0.172218	2482.79	growth coupled non unique
499	7	F6PA;FUM;GLYK;PDH;PGK;PGM;TKT1	0.165151	0.172218	5.56545	0.172218	2482.79	growth coupled non unique
500	7	FUM;G6PDH2r;PDH;PFL;POX;PYK;SUCDi	0.219791	0.229197	5.52212	0.229197	2419.3	growth coupled non unique
501	7	FUM;GND;PDH;PFL;POX;PYK;SUCDi	0.219791	0.229197	5.52212	0.229197	2419.3	growth coupled non unique
502	7	FUM;PDH;PFL;PGI;POX;PYK;SUCDi	0.219791	0.229197	5.52212	0.229197	2419.3	growth coupled non unique
503	7	FUM;PDH;PFL;PGL;POX;PYK;SUCDi	0.219791	0.229197	5.52212	0.229197	2419.3	growth coupled non unique
504	7	GLYCDx;PDH;PFL;PGI;POX;PYK;SUCDi	0.222216	4.78207	5.49028	4.78207	2407.56	growth coupled non unique
505	7	G6PDH2r;GLYCDx;PDH;PFL;POX;PYK;SUCDi	0.222216	4.78207	5.49028	4.78207	2407.56	growth coupled non unique
506	7	F6PA;G6PDH2r;PDH;PFL;POX;PYK;SUCDi	0.222216	0.000126885	5.49028	4.78207	2407.56	growth coupled non unique
507	7	GLYCDx;GND;PDH;PFL;POX;PYK;SUCDi	0.222216	4.78207	5.49028	4.78207	2407.56	growth coupled non unique
508	7	F6PA;PDH;PFL;PGI;POX;PYK;SUCDi	0.222216	0.000126885	5.49028	4.78207	2407.56	growth coupled non unique
509	7	GLYCDx;PDH;PFL;PGL;POX;PYK;SUCDi	0.222216	4.78207	5.49028	4.78207	2407.56	growth coupled non unique
510	7	F6PA;PDH;PFL;PGL;POX;PYK;SUCDi	0.222216	0.000126885	5.49028	4.78207	2407.56	growth coupled non unique
511	7	F6PA;GND;PDH;PFL;POX;PYK;SUCDi	0.222216	0.000126885	5.49028	4.78207	2407.56	growth coupled non unique
512	7	G6PDH2r;PDH;PFL;POX;PPS;PYK;SUCDi	0.222942	0.0001273	5.48649	0.0001273	2613.08	growth coupled non unique
513	7	PDH;PFL;PGL;POX;PPS;PYK;SUCDi	0.222942	0.0001273	5.48649	0.0001273	2613.08	growth coupled non unique
514	7	FBA;G6PDH2r;PDH;PFL;POX;PYK;SUCDi	0.222942	0.0001273	5.48649	4.72745	2415.41	growth coupled non unique
515	8	ACKr;FUM;GLYK;LDH_D;PDH;PFL;POX;TALA	0.131856	7.72826	7.72826	7.72826	3463.48	growth coupled
516	8	FUM;GLYK;LDH_D;PDH;PFL;POX;PTAr;TALA	0.131856	7.72826	7.72826	7.72826	3463.48	growth coupled
517	8	FUM;GLYK;LDH_D;PDH;PFL;POX;PTAr;TKT1	0.131856	7.72826	7.72826	7.72826	3463.48	growth coupled
518	8	ACKr;FUM;GLYK;LDH_D;PDH;PFL;POX;TKT1	0.131856	7.72826	7.72826	7.72826	3463.48	growth coupled
519	8	FUM;G3PD2;LDH_D;PDH;PFL;POX;PTAr;TALA	0.131929	7.72762	7.72762	7.72762	3461.55	growth coupled
520	8	FUM;G3PD2;LDH_D;PDH;PFL;POX;PTAr;TKT1	0.131929	7.72762	7.72762	7.72762	3461.55	growth coupled
521	8	ACKr;FUM;G3PD2;LDH_D;PDH;PFL;POX;TALA	0.131929	7.72762	7.72762	7.72762	3461.55	growth coupled
522	8	ACKr;FUM;G3PD2;LDH_D;PDH;PFL;POX;TKT1	0.131929	7.72762	7.72762	7.72762	3461.55	growth coupled
523	8	BMOCOS;FUM;GLYK;LDH_D;PDH;PFL;POX;TKT1	0.135174	7.72584	7.72584	7.72584	3427.67	growth coupled
524	8	FUM;GLYK;LDH_D;PDH;PFL;POX;TALA	0.135174	7.72584	7.72584	7.72584	3427.67	growth coupled
525	8	FUM;GLYK;LDH_D;PDH;PFL;POX;SUCDi;TKT1	0.135174	7.72584	7.72584	7.72584	3427.67	growth coupled
526	8	ALCD2x;FUM;GLYK;LDH_D;PDH;PFL;POX;TKT1	0.135174	7.72584	7.72584	7.72584	3427.67	growth coupled
527	8	FUM;GLYK;LDH_D;PDH;PFL;POX;TKT1	0.135174	7.72584	7.72584	7.72584	3427.67	growth coupled
528	8	CPMPS;FUM;G3PD2;LDH_D;PDH;PFL;POX;TKT1	0.135252	7.72519	7.72519	7.72519	3425.76	growth coupled
529	8	BMOGDS1;FUM;G3PD2;LDH_D;PDH;PFL;POX;TALA	0.135252	7.72519	7.72519	7.72519	3425.76	growth coupled
530	8	FUM;G3PD2;ICL;LDH_D;PDH;PFL;POX;TKT1	0.135252	7.72519	7.72519	7.72519	3425.76	growth coupled
531	8	BMOCOS;FUM;G3PD2;LDH_D;PDH;PFL;POX;TKT1	0.135252	7.72519	7.72519	7.72519	3425.76	growth coupled
532	8	EDD;FUM;G3PD2;LDH_D;PDH;PFL;POX;TALA	0.135252	7.72519	7.72519	7.72519	3485.6	growth coupled
533	8	FUM;G3PD2;LDH_D;MGSA;PDH;PFL;POX;TALA	0.135252	7.72519	7.72519	7.72519	3453.61	growth coupled
534	8	FUM;G3PD2;LDH_D;PDH;PFL;POX;TALA	0.135252	7.72519	7.72519	7.72519	3425.76	growth coupled
535	8	FUM;G3PD2;LDH_D;MDH;PDH;PFL;POX;TKT1	0.135252	7.72519	7.72519	7.72519	3425.76	growth coupled
536	8	FUM;G3PD2;LDH_D;PDH;PFL;POX;SUCDi;TKT1	0.135252	7.72519	7.72519	7.72519	3425.76	growth coupled
537	8	FUM;G3PD2;LDH_D;PDH;PFL;POX;TKT1	0.135252	7.72519	7.72519	7.72519	3425.76	growth coupled
538	8	ACKr;GLYK;LDH_D;PDH;PFL;POX;SUCDi;TKT1	0.133533	7.66739	7.66739	7.66739	3439.39	growth coupled
539	8	GLYK;LDH_D;PDH;PFL;POX;PTAr;SUCDi;TKT1	0.133533	7.66739	7.66739	7.66739	3439.39	growth coupled
540	8	GLYK;LDH_D;PDH;PFL;POX;PTAr;SUCDi;TALA	0.133533	7.66739	7.66739	7.66739	3439.39	growth coupled
541	8	ACKr;GLYK;LDH_D;PDH;PFL;POX;SUCDi;TALA	0.133533	7.66739	7.66739	7.66739	3439.39	growth coupled
542	8	ACKr;G3PD2;LDH_D;PDH;PFL;POX;SUCDi;TALA	0.133608	7.66671	7.66671	7.66671	3437.53	growth coupled
543	8	G3PD2;LDH_D;PDH;PFL;POX;PTAr;SUCDi;TALA	0.133608	7.66671	7.66671	7.66671	3437.53	growth coupled
544	8	ACKr;G3PD2;LDH_D;PDH;PFL;POX;SUCDi;TKT1	0.133608	7.66671	7.66671	7.66671	3437.53	growth coupled
545	8	G3PD2;LDH_D;PDH;PFL;POX;PTAr;SUCDi;TKT1	0.133608	7.66671	7.66671	7.66671	3437.53	growth coupled
546	8	GLYK;LDH_D;MOADSUx;PDH;PFL;POX;SUCDi;TKT1	0.136937	7.66339	7.66339	7.66339	3403.9	growth coupled
547	8	GLYK;ICL;LDH_D;PDH;PFL;POX;SUCDi;TKT1	0.136937	7.66339	7.66339	7.66339	3403.9	growth coupled
548	8	GLYK;LDH_D;MGSA;PDH;PFL;POX;SUCDi;TKT1	0.136937	7.66339	7.66339	7.66339	3434.12	growth coupled
549	8	GLYK;LDH_D;MOCOS;PDH;PFL;POX;SUCDi;TALA	0.136937	7.66339	7.66339	7.66339	3403.9	growth coupled
550	8	GLYK;LDH_D;MPTSS;PDH;PFL;POX;SUCDi;TALA	0.136937	7.66339	7.66339	7.66339	3403.9	growth coupled
551	8	BMOGDS1;GLYK;LDH_D;PDH;PFL;POX;SUCDi;TALA	0.136937	7.66339	7.66339	7.66339	3403.9	growth coupled
552	8	GLYK;HEX1;LDH_D;PDH;PFL;POX;SUCDi;TKT1	0.136937	7.66339	7.66339	7.66339	3403.9	growth coupled
553	8	BMOCOS;GLYK;LDH_D;PDH;PFL;POX;SUCDi;TKT1	0.136937	7.66339	7.66339	7.66339	3403.9	growth coupled
554	8	GLYK;LDH_D;MOADSUx;PDH;PFL;POX;SUCDi;TALA	0.136937	7.66339	7.66339	7.66339	3403.9	growth coupled
555	8	GLYK;LDH_D;MPTSS;PDH;PFL;POX;SUCDi;TKT1	0.136937	7.66339	7.66339	7.66339	3403.9	growth coupled
556	8	GLYK;LDH_D;MGSA;PDH;PFL;POX;SUCDi;TALA	0.136937	7.66339	7.66339	7.66339	3434.12	growth coupled
557	8	CPMPS;GLYK;LDH_D;PDH;PFL;POX;SUCDi;TKT1	0.136937	7.66339	7.66339	7.66339	3403.9	growth coupled
558	8	GLYK;LDH_D;ME2;PDH;PFL;POX;SUCDi;TKT1	0.136937	7.66339	7.66339	7.66339	3403.9	growth coupled
559	8	GLYK;LDH_D;PDH;PFL;POX;SUCDi;TKT1	0.136937	7.66339	7.66339	7.66339	3403.9	growth coupled
560	8	GLYK;LDH_D;MPTS;PDH;PFL;POX;SUCDi;TALA	0.136937	7.66339	7.66339	7.66339	3403.9	growth coupled
561	8	CPMPS;GLYK;LDH_D;PDH;PFL;POX;SUCDi;TALA	0.136937	7.66339	7.66339	7.66339	3403.9	growth coupled
562	8	GLYK;LDH_D;MPTAT;PDH;PFL;POX;SUCDi;TALA	0.136937	7.66339	7.66339	7.66339	3403.9	growth coupled
563	8	FHL;GLYK;LDH_D;PDH;PFL;POX;SUCDi;TALA	0.136937	7.66339	7.66339	7.66339	3403.9	growth coupled
564	8	GLYK;LDH_D;PDH;PFL;POX;SUCDi;TALA	0.136937	7.66339	7.66339	7.66339	3403.9	growth coupled
565	8	ALCD2x;G3PD2;LDH_D;PDH;PFL;POX;SUCDi;TKT1	0.137017	7.66269	7.66269	7.66269	3402.14	growth coupled
566	8	G3PD2;LDH_D;MOADSUx;PDH;PFL;POX;SUCDi;TALA	0.137017	7.66269	7.66269	7.66269	3402.14	growth coupled
567	8	BMOCOS;G3PD2;LDH_D;PDH;PFL;POX;SUCDi;TKT1	0.137017	7.66269	7.66269	7.66269	3402.14	growth coupled
568	8	G3PD2;G3PD5;LDH_D;PDH;PFL;POX;SUCDi;TALA	0.137017	7.66269	7.66269	7.66269	3402.5	growth coupled
569	8	G3PD2;LDH_D;PDH;PFL;POX;SUCDi;TALA	0.137017	7.66269	7.66269	7.66269	3402.14	growth coupled
570	8	G3PD2;LDH_D;MPTSS;PDH;PFL;POX;SUCDi;TKT1	0.137017	7.66269	7.66269	7.66269	3402.14	growth coupled
571	8	G3PD2;HEX1;LDH_D;PDH;PFL;POX;SUCDi;TKT1	0.137017	7.66269	7.66269	7.66269	3402.14	growth coupled
572	8	G3PD2;LDH_D;MOADSUx;PDH;PFL;POX;SUCDi;TKT1	0.137017	7.66269	7.66269	7.66269	3402.14	growth coupled
573	8	G3PD2;LDH_D;ME2;PDH;PFL;POX;SUCDi;TKT1	0.137017	7.66269	7.66269	7.66269	3402.14	growth coupled
574	8	G3PD2;ICL;LDH_D;PDH;PFL;POX;SUCDi;TKT1	0.137017	7.66269	7.66269	7.66269	3402.14	growth coupled
575	8	G3PD2;LDH_D;PDH;PFL;POX;SUCDi;TKT1	0.137017	7.66269	7.66269	7.66269	3402.14	growth coupled
576	8	FUM;GLYCDx;LDH_D;PDH;PFL;PGL;POX;PTAr	0.180153	7.33491	7.33491	7.33491	2032.28	growth coupled
577	8	FUM;GLYCDx;LDH_D;PDH;PFL;PGI;POX;PTAr	0.180153	7.33491	7.33491	7.33491	2032.28	growth coupled
578	8	FUM;GLYCDx;GND;LDH_D;PDH;PFL;POX;PTAr	0.180153	7.33491	7.33491	7.33491	2032.28	growth coupled
579	8	F6PA;FUM;G6PDH2r;LDH_D;PDH;PFL;POX;PTAr	0.180153	7.33491	7.33491	7.33491	2032.28	growth coupled
580	8	ACKr;F6PA;FUM;G6PDH2r;LDH_D;PDH;PFL;POX	0.180153	7.33491	7.33491	7.33491	2032.28	growth coupled
581	8	ACKr;FUM;GLYCDx;GND;LDH_D;PDH;PFL;POX	0.180153	7.33491	7.33491	7.33491	2032.28	growth coupled
582	8	ACKr;FUM;GLYCDx;LDH_D;PDH;PFL;PGL;POX	0.180153	7.33491	7.33491	7.33491	2032.28	growth coupled
583	8	F6PA;FUM;GND;LDH_D;PDH;PFL;POX;PTAr	0.180153	7.33491	7.33491	7.33491	2032.28	growth coupled
584	8	ACKr;F6PA;FUM;LDH_D;PDH;PFL;PGI;POX	0.180153	7.33491	7.33491	7.33491	2032.28	growth coupled
585	8	F6PA;FUM;LDH_D;PDH;PFL;PGL;POX;PTAr	0.180153	7.33491	7.33491	7.33491	2032.28	growth coupled
586	8	ACKr;F6PA;FUM;LDH_D;PDH;PFL;PGL;POX	0.180153	7.33491	7.33491	7.33491	2032.28	growth coupled
587	8	FUM;G6PDH2r;GLYCDx;LDH_D;PDH;PFL;POX;PTAr	0.180153	7.33491	7.33491	7.33491	2032.28	growth coupled
588	8	ACKr;FUM;G6PDH2r;GLYCDx;LDH_D;PDH;PFL;POX	0.180153	7.33491	7.33491	7.33491	2032.28	growth coupled
589	8	F6PA;FUM;LDH_D;PDH;PFL;PGI;POX;PTAr	0.180153	7.33491	7.33491	7.33491	2032.28	growth coupled
590	8	ACKr;F6PA;FUM;GND;LDH_D;PDH;PFL;POX	0.180153	7.33491	7.33491	7.33491	2032.28	growth coupled
591	8	ACKr;FUM;GLYCDx;LDH_D;PDH;PFL;PGI;POX	0.180153	7.33491	7.33491	7.33491	2032.28	growth coupled
592	8	F6PA;FUM;G6PDH2r;ICL;LDH_D;PDH;PFL;POX	0.184559	7.33326	7.33326	7.33326	1990.85	growth coupled
593	8	F6PA;FUM;G6PDH2r;GLYOX3;LDH_D;PDH;PFL;POX	0.184559	7.33326	7.33326	7.33326	1990.85	growth coupled
594	8	F6PA;FUM;LDH_D;PDH;PFL;PGL;POX	0.184559	7.33326	7.33326	7.33326	1990.85	growth coupled
595	8	F6PA;FUM;LDH_D;MPTS;PDH;PFL;PGI;POX	0.184559	7.33326	7.33326	7.33326	1990.85	growth coupled
596	8	F6PA;FUM;LDH_D;PDH;PFL;PGI;POX	0.184559	7.33326	7.33326	7.33326	1990.85	growth coupled
597	8	FUM;G6PDH2r;GLYCDx;LDH_D;MGSA;PDH;PFL;POX	0.184559	7.33326	7.33326	7.33326	1990.85	growth coupled
598	8	FUM;G6PDH2r;GLYCDx;LDH_D;PDH;PFL;PGI;POX	0.184559	7.33326	7.33326	7.33326	1990.85	growth coupled
599	8	F6PA;FUM;G6PDH2r;LDH_D;PDH;PFL;POX	0.184559	7.33326	7.33326	7.33326	1990.85	growth coupled
600	8	FUM;GLYCDx;LDH_D;MOCOS;PDH;PFL;PGL;POX	0.184559	7.33326	7.33326	7.33326	1990.85	growth coupled
601	8	FUM;G6PDH2r;GLYCDx;LDH_D;PDH;PFL;POX;SUCDi	0.184559	7.33326	7.33326	7.33326	2412.72	growth coupled
602	8	FUM;G6PDH2r;GLYCDx;LDH_D;PDH;PFL;POX	0.184559	7.33326	7.33326	7.33326	1990.85	growth coupled
603	8	BMOGDS1;FUM;GLYCDx;LDH_D;PDH;PFL;PGL;POX	0.184559	7.33326	7.33326	7.33326	1990.85	growth coupled
604	8	FUM;GLYCDx;LDH_D;MDH;PDH;PFL;PGI;POX	0.184559	7.33326	7.33326	7.33326	1990.85	growth coupled
605	8	FUM;GLYCDx;LDH_D;PDH;PFL;PGI;PGL;POX	0.184559	7.33326	7.33326	7.33326	1990.85	growth coupled
606	8	F6PA;FUM;GND;LDH_D;PDH;PFL;POX	0.184559	7.33326	7.33326	7.33326	1990.85	growth coupled
607	8	FUM;GLYCDx;GND;LDH_D;PDH;PFL;POX;SUCDi	0.184559	7.33326	7.33326	7.33326	2412.72	growth coupled
608	8	FUM;GLYCDx;LDH_D;MOADSUx;PDH;PFL;PGI;POX	0.184559	7.33326	7.33326	7.33326	1990.85	growth coupled
609	8	EDD;FUM;GLYCDx;LDH_D;PDH;PFL;PGI;POX	0.184559	7.33326	7.33326	7.33326	1990.85	growth coupled
610	8	FUM;GLYCDx;LDH_D;MPTSS;PDH;PFL;PGL;POX	0.184559	7.33326	7.33326	7.33326	1990.85	growth coupled
611	8	BMOCOS;FUM;GLYCDx;LDH_D;PDH;PFL;PGL;POX	0.184559	7.33326	7.33326	7.33326	1990.85	growth coupled
612	8	FUM;GLYCDx;ICL;LDH_D;PDH;PFL;PGI;POX	0.184559	7.33326	7.33326	7.33326	1990.85	growth coupled
613	8	FUM;GLYCDx;LDH_D;ME1;PDH;PFL;PGI;POX	0.184559	7.33326	7.33326	7.33326	1990.85	growth coupled
614	9	F6PA;FUM;G6PDH2r;GLYK;LDH_D;PDH;PFL;POX;PTAr	0.0243302	8.6598	8.6598	8.6598	3059.15	growth coupled
615	9	ACKr;F6PA;FUM;G6PDH2r;GLYK;LDH_D;PDH;PFL;POX	0.0243302	8.6598	8.6598	8.6598	3059.15	growth coupled
616	9	ACKr;F6PA;FUM;GLYK;LDH_D;PDH;PFL;PGL;POX	0.0243302	8.6598	8.6598	8.6598	3059.15	growth coupled
617	9	ACKr;F6PA;FUM;GLYK;GND;LDH_D;PDH;PFL;POX	0.0243302	8.6598	8.6598	8.6598	3059.15	growth coupled
618	9	F6PA;FUM;GLYK;GND;LDH_D;PDH;PFL;POX;PTAr	0.0243302	8.6598	8.6598	8.6598	3059.15	growth coupled
619	9	ACKr;F6PA;FUM;GLYK;LDH_D;PDH;PFL;PGI;POX	0.0243302	8.6598	8.6598	8.6598	3059.15	growth coupled
620	9	F6PA;FUM;GLYK;LDH_D;PDH;PFL;PGI;POX;PTAr	0.0243302	8.6598	8.6598	8.6598	3059.15	growth coupled
621	9	F6PA;FUM;GLYK;LDH_D;PDH;PFL;PGL;POX;PTAr	0.0243302	8.6598	8.6598	8.6598	3059.15	growth coupled
622	9	F6PA;FUM;GLYK;LDH_D;MPTAT;PDH;PFL;PGI;POX	0.0249253	8.65958	8.65958	8.65958	3050.52	growth coupled
623	9	F6PA;FUM;G6PDH2r;GLYK;LDH_D;MDH;PDH;PFL;POX	0.0249253	8.65958	8.65958	8.65958	3050.52	growth coupled
624	9	F6PA;FUM;GLYK;LDH_D;PDH;PFK;PFL;PGI;POX	0.0249253	8.65958	8.65958	8.65958	3050.52	growth coupled
625	9	F6PA;FUM;GLYK;LDH_D;MGSA;PDH;PFL;PGL;POX	0.0249253	8.65958	8.65958	8.65958	3050.52	growth coupled
626	9	F6PA;FUM;G6PDH2r;GLYK;LDH_D;MGSA;PDH;PFL;POX	0.0249253	8.65958	8.65958	8.65958	3050.52	growth coupled
627	9	BMOGDS1;F6PA;FUM;GLYK;GND;LDH_D;PDH;PFL;POX	0.0249253	8.65958	8.65958	8.65958	3050.52	growth coupled
628	9	F6PA;FUM;G6PDH2r;GLYK;LDH_D;PDH;PFL;POX;SUCDi	0.0249253	8.65958	8.65958	8.65958	3257.83	growth coupled
629	9	ALCD2x;F6PA;FUM;G6PDH2r;GLYK;LDH_D;PDH;PFL;POX	0.0249253	8.65958	8.65958	8.65958	3050.52	growth coupled
630	9	F6PA;FUM;GLYK;GND;LDH_D;PDH;PFL;POX;SUCDi	0.0249253	8.65958	8.65958	8.65958	3257.83	growth coupled
631	9	F6PA;FUM;GLYK;LDH_D;MPTS;PDH;PFL;PGI;POX	0.0249253	8.65958	8.65958	8.65958	3050.52	growth coupled
632	9	F6PA;FUM;G6PDH2r;GLYK;LDH_D;PDH;PFK;PFL;POX	0.0249253	8.65958	8.65958	8.65958	3050.52	growth coupled
633	9	F6PA;FUM;GLYK;GND;LDH_D;PDH;PFK;PFL;POX	0.0249253	8.65958	8.65958	8.65958	3050.52	growth coupled
634	9	F6PA;FUM;G6PDH2r;GLYK;LDH_D;MPTSS;PDH;PFL;POX	0.0249253	8.65958	8.65958	8.65958	3050.52	growth coupled
635	9	F6PA;FUM;GLYK;GND;LDH_D;PDH;PFL;POX	0.0249253	8.65958	8.65958	8.65958	3050.52	growth coupled
636	9	F6PA;FUM;G6PDH2r;GLYK;LDH_D;MOADSUx;PDH;PFL;POX	0.0249253	8.65958	8.65958	8.65958	3050.52	growth coupled
637	9	F6PA;FUM;GLYK;LDH_D;PDH;PFL;PGL;POX;SUCDi	0.0249253	8.65958	8.65958	8.65958	3257.83	growth coupled
638	9	F6PA;FUM;GLYK;LDH_D;PDH;PFL;PGI;POX;SUCDi	0.0249253	8.65958	8.65958	8.65958	3257.83	growth coupled
639	9	F6PA;FUM;GLYK;LDH_D;PDH;PFK;PFL;PGL;POX	0.0249253	8.65958	8.65958	8.65958	3050.52	growth coupled
640	9	F6PA;FUM;GLYK;LDH_D;MGSA;PDH;PFL;PGI;POX	0.0249253	8.65958	8.65958	8.65958	3050.52	growth coupled
641	9	F6PA;FUM;GLYK;HEX1;LDH_D;PDH;PFL;PGI;POX	0.0249253	8.65958	8.65958	8.65958	3050.52	growth coupled
642	9	F6PA;FUM;G6PDH2r;GLYK;LDH_D;MPTS;PDH;PFL;POX	0.0249253	8.65958	8.65958	8.65958	3050.52	growth coupled
643	9	F6PA;FUM;G6PDH2r;GLYK;GLYOX3;LDH_D;PDH;PFL;POX	0.0249253	8.65958	8.65958	8.65958	3050.52	growth coupled
644	9	F6PA;FUM;GLYK;LDH_D;MDH;PDH;PFL;PGI;POX	0.0249253	8.65958	8.65958	8.65958	3050.52	growth coupled
645	9	F6PA;FUM;GLYK;LDH_D;MOADSUx;PDH;PFL;PGI;POX	0.0249253	8.65958	8.65958	8.65958	3050.52	growth coupled
646	9	F6PA;FUM;G6PDH2r;GLYK;LDH_D;PDH;PFL;POX	0.0249253	8.65958	8.65958	8.65958	3050.52	growth coupled
647	9	F6PA;FUM;GLYK;GLYOX3;LDH_D;PDH;PFL;PGI;POX	0.0249253	8.65958	8.65958	8.65958	3050.52	growth coupled
648	9	F6PA;FUM;GLYK;LDH_D;PDH;PFL;PGI;POX	0.0249253	8.65958	8.65958	8.65958	3050.52	growth coupled
649	9	F6PA;FUM;GLYK;LDH_D;MOADSUx;PDH;PFL;PGL;POX	0.0249253	8.65958	8.65958	8.65958	3050.52	growth coupled
650	9	EDA;F6PA;FUM;GLYK;LDH_D;PDH;PFL;PGL;POX	0.0249253	8.65958	8.65958	8.65958	3050.52	growth coupled
651	9	F6PA;FUM;G3PD5;GLYK;LDH_D;PDH;PFL;PGL;POX	0.0249253	8.65958	8.65958	8.65958	3050.52	growth coupled
652	9	F6PA;FUM;GLYK;LDH_D;PDH;PFL;PGL;POX	0.0249253	8.65958	8.65958	8.65958	3050.52	growth coupled
653	9	F6PA;FUM;G3PD2;G3PD5;LDH_D;PDH;PFL;PGI;POX	0.0249669	8.65923	8.65923	8.65923	3050.47	growth coupled
654	9	F6PA;FUM;G3PD2;G3PD5;GND;LDH_D;PDH;PFL;POX	0.0249669	8.65923	8.65923	8.65923	3050.47	growth coupled
655	9	F6PA;FUM;G3PD2;G3PD5;LDH_D;PDH;PFL;PGL;POX	0.0249669	8.65923	8.65923	8.65923	3050.47	growth coupled
656	9	F6PA;FUM;G3PD2;G3PD5;G6PDH2r;LDH_D;PDH;PFL;POX	0.0249669	8.65923	8.65923	8.65923	3050.47	growth coupled
657	9	ACKr;F6PA;FUM;GLYK;LDH_D;PDH;PFL;POX;TALA	0.0248088	8.65247	8.65247	8.65247	3937	growth coupled
658	9	F6PA;FUM;GLYK;LDH_D;PDH;PFL;POX;PTAr;TKT1	0.0248088	8.65247	8.65247	8.65247	3937	growth coupled
659	9	ACKr;F6PA;FUM;GLYK;LDH_D;PDH;PFL;POX;TKT1	0.0248088	8.65247	8.65247	8.65247	3937	growth coupled
660	9	F6PA;FUM;GLYK;LDH_D;PDH;PFL;POX;PTAr;TALA	0.0248088	8.65247	8.65247	8.65247	3937	growth coupled
661	9	F6PA;FUM;GLYK;LDH_D;MGSA;PDH;PFL;POX;TKT1	0.0254278	8.65206	8.65206	8.65206	4037.87	growth coupled
662	9	F6PA;FUM;GLYK;LDH_D;MOCOS;PDH;PFL;POX;TALA	0.0254278	8.65206	8.65206	8.65206	3932.09	growth coupled
663	9	EDA;F6PA;FUM;GLYK;LDH_D;PDH;PFL;POX;TALA	0.0254278	8.65206	8.65206	8.65206	3932.09	growth coupled
664	9	F6PA;FUM;GLYK;LDH_D;MDH;PDH;PFL;POX;TKT1	0.0254278	8.65206	8.65206	8.65206	3932.09	growth coupled
665	9	F6PA;FUM;GLYK;LDH_D;MOADSUx;PDH;PFL;POX;TKT1	0.0254278	8.65206	8.65206	8.65206	3932.09	growth coupled
666	9	F6PA;FUM;GLYK;LDH_D;PDH;PFL;POX;TALA;TKT1	0.0254278	8.65206	8.65206	8.65206	3932.09	growth coupled
667	9	F6PA;FUM;GLYK;LDH_D;MPTS;PDH;PFL;POX;TKT1	0.0254278	8.65206	8.65206	8.65206	3932.09	growth coupled
668	9	F6PA;FUM;G3PD5;GLYK;LDH_D;PDH;PFL;POX;TKT1	0.0254278	8.65206	8.65206	8.65206	3932.09	growth coupled
669	9	F6PA;FUM;GLYK;LDH_D;PDH;PFK;PFL;POX;TKT1	0.0254278	8.65206	8.65206	8.65206	3932.09	growth coupled
670	9	F6PA;FUM;GLYK;LDH_D;PDH;PFL;POX;SUCDi;TKT1	0.0254278	8.65206	8.65206	8.65206	3932.09	growth coupled
671	9	F6PA;FUM;GLYK;LDH_D;MDH;PDH;PFL;POX;TALA	0.0254278	8.65206	8.65206	8.65206	3932.09	growth coupled
672	9	F6PA;FUM;GLYK;LDH_D;PDH;PFL;POX;PYK;TALA	0.0254278	8.65206	8.65206	8.65206	3932.09	growth coupled
673	9	F6PA;FUM;GLYK;GLYOX3;LDH_D;PDH;PFL;POX;TKT1	0.0254278	8.65206	8.65206	8.65206	4037.87	growth coupled
674	9	F6PA;FUM;GLYK;LDH_D;MALS;PDH;PFL;POX;TALA	0.0254278	8.65206	8.65206	8.65206	3932.09	growth coupled
675	9	F6PA;FUM;GLYK;LDH_D;PDH;PFL;POX;TKT1	0.0254278	8.65206	8.65206	8.65206	3932.09	growth coupled
676	9	F6PA;FHL;FUM;GLYK;LDH_D;PDH;PFL;POX;TALA	0.0254278	8.65206	8.65206	8.65206	3932.09	growth coupled
677	9	F6PA;FUM;GLYK;ICL;LDH_D;PDH;PFL;POX;TALA	0.0254278	8.65206	8.65206	8.65206	3932.09	growth coupled
678	9	F6PA;FUM;GLYK;LDH_D;PDH;PFL;POX;SUCDi;TALA	0.0254278	8.65206	8.65206	8.65206	3932.09	growth coupled
679	9	F6PA;FUM;GLYK;LDH_D;PDH;PFL;POX;TALA	0.0254278	8.65206	8.65206	8.65206	3932.09	growth coupled
680	9	F6PA;FUM;G3PD2;G3PD5;LDH_D;PDH;PFL;POX;TKT1	0.0254712	8.6517	8.6517	8.6517	3932.02	growth coupled
681	9	F6PA;FUM;G3PD2;G3PD5;LDH_D;PDH;PFL;POX;TALA	0.0254712	8.6517	8.6517	8.6517	3932.02	growth coupled
682	9	FBA;FUM;GLYK;LDH_D;PDH;PFL;POX;PTAr;TALA	0.0252382	8.64877	8.64877	8.64877	3877.47	growth coupled
683	9	ACKr;FUM;GLYK;LDH_D;PDH;PFK;PFL;POX;TKT1	0.0252382	8.64877	8.64877	8.64877	3877.47	growth coupled
684	9	FUM;GLYK;LDH_D;PDH;PFK;PFL;POX;PTAr;TKT1	0.0252382	8.64877	8.64877	8.64877	3877.47	growth coupled
685	9	FUM;GLYK;LDH_D;PDH;PFK;PFL;POX;PTAr;TALA	0.0252382	8.64877	8.64877	8.64877	3877.47	growth coupled
686	9	ACKr;FUM;GLYK;LDH_D;PDH;PFK;PFL;POX;TALA	0.0252382	8.64877	8.64877	8.64877	3877.47	growth coupled
687	9	ACKr;FBA;FUM;GLYK;LDH_D;PDH;PFL;POX;TALA	0.0252382	8.64877	8.64877	8.64877	3877.47	growth coupled
688	9	FBA;FUM;GLYK;LDH_D;PDH;PFL;POX;PTAr;TKT1	0.0252382	8.64877	8.64877	8.64877	3877.47	growth coupled
689	9	ACKr;FBA;FUM;GLYK;LDH_D;PDH;PFL;POX;TKT1	0.0252382	8.64877	8.64877	8.64877	3877.47	growth coupled
690	9	ACKr;F6PA;GLYK;LDH_D;PDH;PFL;PGL;POX;SUCDi	0.024631	8.64868	8.64868	8.64868	3264.16	growth coupled
691	9	ACKr;F6PA;G6PDH2r;GLYK;LDH_D;PDH;PFL;POX;SUCDi	0.024631	8.64868	8.64868	8.64868	3264.16	growth coupled
692	9	ACKr;F6PA;GLYK;GND;LDH_D;PDH;PFL;POX;SUCDi	0.024631	8.64868	8.64868	8.64868	3264.16	growth coupled
693	9	F6PA;GLYK;LDH_D;PDH;PFL;PGI;POX;PTAr;SUCDi	0.024631	8.64868	8.64868	8.64868	3264.16	growth coupled
694	9	F6PA;G6PDH2r;GLYK;LDH_D;PDH;PFL;POX;PTAr;SUCDi	0.024631	8.64868	8.64868	8.64868	3264.16	growth coupled
695	9	ACKr;F6PA;GLYK;LDH_D;PDH;PFL;PGI;POX;SUCDi	0.024631	8.64868	8.64868	8.64868	3264.16	growth coupled
696	9	F6PA;GLYK;GND;LDH_D;PDH;PFL;POX;PTAr;SUCDi	0.024631	8.64868	8.64868	8.64868	3264.16	growth coupled
697	9	F6PA;GLYK;LDH_D;PDH;PFL;PGL;POX;PTAr;SUCDi	0.024631	8.64868	8.64868	8.64868	3264.16	growth coupled
698	9	FBA;FUM;GLYK;LDH_D;MOCOS;PDH;PFL;POX;TKT1	0.0258791	8.64826	8.64826	8.64826	3875.83	growth coupled
699	9	FBA;FUM;GLYK;LDH_D;PDH;PFL;POX;SUCDi;TALA	0.0258791	8.64826	8.64826	8.64826	3875.86	growth coupled
700	9	BMOGDS1;FBA;FUM;GLYK;LDH_D;PDH;PFL;POX;TKT1	0.0258791	8.64826	8.64826	8.64826	3875.83	growth coupled
701	9	FBA;FUM;GLYK;LDH_D;MOADSUx;PDH;PFL;POX;TALA	0.0258791	8.64826	8.64826	8.64826	3875.83	growth coupled
702	9	FUM;GLYK;HEX1;LDH_D;PDH;PFK;PFL;POX;TALA	0.0258791	8.64826	8.64826	8.64826	3875.83	growth coupled
703	9	FUM;GLYK;LDH_D;PDH;PFK;PFL;POX;TALA;TKT1	0.0258791	8.64826	8.64826	8.64826	3875.83	growth coupled
704	9	FBA;FUM;GLYK;LDH_D;PDH;PFL;POX;SUCDi;TKT1	0.0258791	8.64826	8.64826	8.64826	3875.86	growth coupled
705	9	FUM;GLYK;ICL;LDH_D;PDH;PFK;PFL;POX;TKT1	0.0258791	8.64826	8.64826	8.64826	3875.83	growth coupled
706	9	FBA;FUM;GLYK;LDH_D;MPTSS;PDH;PFL;POX;TKT1	0.0258791	8.64826	8.64826	8.64826	3875.83	growth coupled
707	9	FBA;FUM;GLYK;LDH_D;MDH;PDH;PFL;POX;TALA	0.0258791	8.64826	8.64826	8.64826	3875.83	growth coupled
708	9	FBA;FUM;GLYK;ICL;LDH_D;PDH;PFL;POX;TKT1	0.0258791	8.64826	8.64826	8.64826	3875.83	growth coupled
709	9	FUM;GLYK;LDH_D;MGSA;PDH;PFK;PFL;POX;TALA	0.0258791	8.64826	8.64826	8.64826	3946.59	growth coupled
710	9	FBA;FUM;GLYK;LDH_D;MOADSUx;PDH;PFL;POX;TKT1	0.0258791	8.64826	8.64826	8.64826	3875.83	growth coupled
711	9	FBA;FUM;GLYK;LDH_D;MPTSS;PDH;PFL;POX;TALA	0.0258791	8.64826	8.64826	8.64826	3875.83	growth coupled
712	9	EDD;FBA;FUM;GLYK;LDH_D;PDH;PFL;POX;TKT1	0.0258791	8.64826	8.64826	8.64826	3931.8	growth coupled
713	10	F6PA;FUM;GLYK;HEX1;LDH_D;PDH;PFL;PGI;POX;PTAr	0.0243302	8.6598	8.6598	8.6598	3059.15	growth coupled
714	10	F6PA;FUM;GLYK;LDH_D;MPTS;PDH;PFL;PGI;POX;PTAr	0.0243302	8.6598	8.6598	8.6598	3059.15	growth coupled
715	10	F6PA;FUM;GLYK;GND;LDH_D;MOADSUx;PDH;PFL;POX;PTAr	0.0243302	8.6598	8.6598	8.6598	3059.15	growth coupled
716	10	F6PA;FUM;G6PDH2r;GLYK;LDH_D;MPTSS;PDH;PFL;POX;PTAr	0.0243302	8.6598	8.6598	8.6598	3059.15	growth coupled
717	10	F6PA;FUM;GLYK;LDH_D;MDH;PDH;PFL;PGI;POX;PTAr	0.0243302	8.6598	8.6598	8.6598	3059.15	growth coupled
718	10	ACKr;F6PA;FUM;GLYK;LDH_D;MDH;PDH;PFL;PGI;POX	0.0243302	8.6598	8.6598	8.6598	3059.15	growth coupled
719	10	ACKr;F6PA;FUM;G6PDH2r;GLYK;LDH_D;PDH;PFL;PGI;POX	0.0243302	8.6598	8.6598	8.6598	3059.15	growth coupled
720	10	F6PA;FUM;GLYK;GLYOX3;LDH_D;PDH;PFL;PGI;POX;PTAr	0.0243302	8.6598	8.6598	8.6598	3059.15	growth coupled
721	10	F6PA;FUM;GLYK;GND;LDH_D;PDH;PFK;PFL;POX;PTAr	0.0243302	8.6598	8.6598	8.6598	3059.15	growth coupled
722	10	F6PA;FUM;GLYK;LDH_D;MGSA;PDH;PFL;PGI;POX;PTAr	0.0243302	8.6598	8.6598	8.6598	3059.15	growth coupled
723	10	F6PA;FUM;GLYK;LDH_D;PDH;PFL;PGI;PGL;POX;PTAr	0.0243302	8.6598	8.6598	8.6598	3059.15	growth coupled
724	10	ACKr;F6PA;FUM;GLYK;LDH_D;MOADSUx;PDH;PFL;PGI;POX	0.0243302	8.6598	8.6598	8.6598	3059.15	growth coupled
725	10	F6PA;FUM;GLYK;LDH_D;MPTSS;PDH;PFL;PGL;POX;PTAr	0.0243302	8.6598	8.6598	8.6598	3059.15	growth coupled
726	10	ACKr;F6PA;FUM;G6PDH2r;GLYK;LDH_D;MDH;PDH;PFL;POX	0.0243302	8.6598	8.6598	8.6598	3059.15	growth coupled
727	10	F6PA;FUM;G6PDH2r;GLYK;LDH_D;MOADSUx;PDH;PFL;POX;PTAr	0.0243302	8.6598	8.6598	8.6598	3059.15	growth coupled
728	10	ACKr;F6PA;FUM;GLYK;LDH_D;MGSA;PDH;PFL;PGI;POX	0.0243302	8.6598	8.6598	8.6598	3059.15	growth coupled
729	10	ACKr;F6PA;FUM;G6PDH2r;GLYK;LDH_D;MALS;PDH;PFL;POX	0.0243302	8.6598	8.6598	8.6598	3059.15	growth coupled
730	10	F6PA;FUM;GLYK;LDH_D;MOADSUx;PDH;PFL;PGL;POX;PTAr	0.0243302	8.6598	8.6598	8.6598	3059.15	growth coupled
731	10	ACKr;F6PA;FUM;GLYK;GND;LDH_D;MOADSUx;PDH;PFL;POX	0.0243302	8.6598	8.6598	8.6598	3059.15	growth coupled
732	10	ACKr;F6PA;FUM;GLYK;GND;LDH_D;MPTSS;PDH;PFL;POX	0.0243302	8.6598	8.6598	8.6598	3059.15	growth coupled
733	10	ACKr;F6PA;FUM;GLYK;LDH_D;PDH;PFK;PFL;PGL;POX	0.0243302	8.6598	8.6598	8.6598	3059.15	growth coupled
734	10	F6PA;FUM;GLYK;LDH_D;PDH;PFL;PGI;POX;PTAr;SUCDi	0.0243302	8.6598	8.6598	8.6598	3264.16	growth coupled
735	10	F6PA;FUM;G6PDH2r;GLYK;LDH_D;PDH;PFL;POX;PTAr;SUCDi	0.0243302	8.6598	8.6598	8.6598	3264.16	growth coupled
736	10	F6PA;FUM;GLYK;LDH_D;PDH;PFL;PGI;POX;PPCK;PTAr	0.0243302	8.6598	8.6598	8.6598	3059.15	growth coupled
737	10	ACKr;F6PA;FUM;GLYK;LDH_D;PDH;PFL;PGI;POX;SUCDi	0.0243302	8.6598	8.6598	8.6598	3264.16	growth coupled
738	10	ACKr;F6PA;FUM;G6PDH2r;GLYK;ICL;LDH_D;PDH;PFL;POX	0.0243302	8.6598	8.6598	8.6598	3059.15	growth coupled
739	10	ACKr;F6PA;FUM;GLYK;LDH_D;MPTSS;PDH;PFL;PGI;POX	0.0243302	8.6598	8.6598	8.6598	3059.15	growth coupled
740	10	ACKr;CPMPS;F6PA;FUM;GLYK;LDH_D;PDH;PFL;PGI;POX	0.0243302	8.6598	8.6598	8.6598	3059.15	growth coupled
741	10	F6PA;FUM;GLYK;GLYOX3;GND;LDH_D;PDH;PFL;POX;PTAr	0.0243302	8.6598	8.6598	8.6598	3059.15	growth coupled
742	10	F6PA;FUM;GLYK;LDH_D;PDH;PFL;PGI;POX;PTAr	0.0243302	8.6598	8.6598	8.6598	3059.15	growth coupled
743	10	F6PA;FHL;FUM;GLYK;GND;LDH_D;PDH;PFL;POX;PTAr	0.0243302	8.6598	8.6598	8.6598	3059.15	growth coupled
744	10	CPMPS;F6PA;FUM;G6PDH2r;GLYK;LDH_D;PDH;PFL;POX;PTAr	0.0243302	8.6598	8.6598	8.6598	3059.15	growth coupled
745	10	F6PA;FUM;G6PDH2r;GLYK;LDH_D;PDH;PFL;POX;PTAr	0.0243302	8.6598	8.6598	8.6598	3059.15	growth coupled
746	10	F6PA;FUM;GLYK;GND;LDH_D;MALS;PDH;PFL;POX;PTAr	0.0243302	8.6598	8.6598	8.6598	3059.15	growth coupled
747	10	F6PA;FUM;GLYK;GND;LDH_D;MOCOS;PDH;PFL;POX;PTAr	0.0243302	8.6598	8.6598	8.6598	3059.15	growth coupled
748	10	F6PA;FUM;GLYK;LDH_D;MOCOS;PDH;PFL;PGL;POX;PTAr	0.0243302	8.6598	8.6598	8.6598	3059.15	growth coupled
749	10	F6PA;FUM;GLYK;LDH_D;PDH;PFK;PFL;PGL;POX;PTAr	0.0243302	8.6598	8.6598	8.6598	3059.15	growth coupled
750	10	ACKr;ALCD2x;F6PA;FUM;GLYK;LDH_D;PDH;PFL;PGI;POX	0.0243302	8.6598	8.6598	8.6598	3059.15	growth coupled
751	10	ACKr;F6PA;FUM;G6PDH2r;GLYK;LDH_D;PDH;PFL;POX;SUCDi	0.0243302	8.6598	8.6598	8.6598	3264.16	growth coupled
752	10	F6PA;FUM;GLYK;GND;LDH_D;PDH;PFL;POX;PTAr;SUCDi	0.0243302	8.6598	8.6598	8.6598	3264.16	growth coupled
753	10	ACKr;F6PA;FUM;GLYK;HEX1;LDH_D;PDH;PFL;PGI;POX	0.0243302	8.6598	8.6598	8.6598	3059.15	growth coupled
754	10	F6PA;FUM;GLYK;LDH_D;PDH;PFL;PGL;POX;PPCK;PTAr	0.0243302	8.6598	8.6598	8.6598	3059.15	growth coupled
755	10	ACKr;F6PA;FUM;GLYK;LDH_D;MOCOS;PDH;PFL;PGI;POX	0.0243302	8.6598	8.6598	8.6598	3059.15	growth coupled
756	10	ACKr;F6PA;FUM;GLYK;LDH_D;MPTS;PDH;PFL;PGI;POX	0.0243302	8.6598	8.6598	8.6598	3059.15	growth coupled
757	10	ACKr;F6PA;FUM;GLYK;LDH_D;PDH;PFK;PFL;PGI;POX	0.0243302	8.6598	8.6598	8.6598	3059.15	growth coupled
758	10	CPMPS;F6PA;FUM;GLYK;GND;LDH_D;PDH;PFL;POX;PTAr	0.0243302	8.6598	8.6598	8.6598	3059.15	growth coupled
759	10	ACKr;F6PA;FUM;GLYK;GND;LDH_D;PDH;PFL;POX;SUCDi	0.0243302	8.6598	8.6598	8.6598	3264.16	growth coupled
760	10	ACKr;F6PA;FUM;GLYK;LDH_D;PDH;PFL;PGI;PGL;POX	0.0243302	8.6598	8.6598	8.6598	3059.15	growth coupled
761	10	ACKr;F6PA;FUM;GLYK;LDH_D;MPTAT;PDH;PFL;PGI;POX	0.0243302	8.6598	8.6598	8.6598	3059.15	growth coupled
762	10	ACKr;F6PA;FUM;GLYK;LDH_D;MOADSUx;PDH;PFL;PGL;POX	0.0243302	8.6598	8.6598	8.6598	3059.15	growth coupled
763	10	F6PA;FUM;GLYK;LDH_D;MDH;PDH;PFL;PGL;POX;PTAr	0.0243302	8.6598	8.6598	8.6598	3059.15	growth coupled
764	10	F6PA;FUM;GLYK;HEX1;LDH_D;PDH;PFL;PGL;POX;PTAr	0.0243302	8.6598	8.6598	8.6598	3059.15	growth coupled
765	10	F6PA;FUM;GLYK;GND;LDH_D;MGSA;PDH;PFL;POX;PTAr	0.0243302	8.6598	8.6598	8.6598	3059.15	growth coupled
766	10	F6PA;FUM;GLYK;LDH_D;PDH;PFL;PGL;POX;PTAr;SUCDi	0.0243302	8.6598	8.6598	8.6598	3264.16	growth coupled
767	10	F6PA;FUM;GLYK;LDH_D;PDH;PFL;PGL;POX;PTAr	0.0243302	8.6598	8.6598	8.6598	3059.15	growth coupled
768	10	ACKr;F6PA;FUM;GLYK;LDH_D;MPTSS;PDH;PFL;PGL;POX	0.0243302	8.6598	8.6598	8.6598	3059.15	growth coupled
769	10	ACKr;F6PA;FUM;GLYK;LDH_D;MALS;PDH;PFL;PGI;POX	0.0243302	8.6598	8.6598	8.6598	3059.15	growth coupled
770	10	ACKr;F6PA;FUM;GLYK;GND;LDH_D;PDH;PFL;POX;PTAr	0.0243302	8.6598	8.6598	8.6598	3059.15	growth coupled
771	10	ACKr;F6PA;FUM;GLYK;LDH_D;MPTS;PDH;PFL;PGL;POX	0.0243302	8.6598	8.6598	8.6598	3059.15	growth coupled
772	10	ACKr;BMOGDS1;F6PA;FUM;GLYK;LDH_D;PDH;PFL;PGI;POX	0.0243302	8.6598	8.6598	8.6598	3059.15	growth coupled
773	10	ACKr;F6PA;FUM;GLYK;GND;LDH_D;MGSA;PDH;PFL;POX	0.0243302	8.6598	8.6598	8.6598	3059.15	growth coupled
774	10	ACKr;F6PA;FUM;GLYK;GND;LDH_D;MPTAT;PDH;PFL;POX	0.0243302	8.6598	8.6598	8.6598	3059.15	growth coupled
775	10	F6PA;FUM;GLYK;GND;LDH_D;PDH;PFL;POX;PTAr	0.0243302	8.6598	8.6598	8.6598	3059.15	growth coupled
776	10	ACKr;BMOCOS;F6PA;FUM;GLYK;LDH_D;PDH;PFL;PGI;POX	0.0243302	8.6598	8.6598	8.6598	3059.15	growth coupled
777	10	ACKr;ALCD2x;F6PA;FUM;GLYK;LDH_D;PDH;PFL;PGL;POX	0.0243302	8.6598	8.6598	8.6598	3059.15	growth coupled
778	10	ACKr;F6PA;FUM;G3PD5;GLYK;LDH_D;PDH;PFL;PGI;POX	0.0243302	8.6598	8.6598	8.6598	3059.15	growth coupled
779	10	ACKr;F6PA;FUM;GLYK;LDH_D;PDH;PFL;PGL;POX;SUCDi	0.0243302	8.6598	8.6598	8.6598	3264.16	growth coupled
780	10	ACKr;F6PA;FUM;G6PDH2r;GLYK;GLYOX3;LDH_D;PDH;PFL;POX	0.0243302	8.6598	8.6598	8.6598	3059.15	growth coupled
781	10	ACKr;CPMPS;F6PA;FUM;GLYK;LDH_D;PDH;PFL;PGL;POX	0.0243302	8.6598	8.6598	8.6598	3059.15	growth coupled
782	10	ACKr;F6PA;FUM;G6PDH2r;GLYK;LDH_D;MGSA;PDH;PFL;POX	0.0243302	8.6598	8.6598	8.6598	3059.15	growth coupled
783	10	ACKr;EDD;F6PA;FUM;GLYK;LDH_D;PDH;PFL;PGI;POX	0.0243302	8.6598	8.6598	8.6598	3059.15	growth coupled
784	10	ACKr;F6PA;FUM;GLYK;LDH_D;MGSA;PDH;PFL;PGL;POX	0.0243302	8.6598	8.6598	8.6598	3059.15	growth coupled
785	10	ACKr;F6PA;FUM;GLYK;GND;LDH_D;PDH;PFL;POX	0.0243302	8.6598	8.6598	8.6598	3059.15	growth coupled
786	10	ACKr;F6PA;FUM;GLYK;LDH_D;MPTAT;PDH;PFL;PGL;POX	0.0243302	8.6598	8.6598	8.6598	3059.15	growth coupled
787	10	ACKr;F6PA;FUM;GLYK;LDH_D;PDH;PFL;PGL;POX	0.0243302	8.6598	8.6598	8.6598	3059.15	growth coupled
788	10	ACKr;F6PA;FHL;FUM;GLYK;LDH_D;PDH;PFL;PGI;POX	0.0243302	8.6598	8.6598	8.6598	3059.15	growth coupled
789	10	ACKr;F6PA;FUM;GLYK;LDH_D;ME2;PDH;PFL;PGI;POX	0.0243302	8.6598	8.6598	8.6598	3059.15	growth coupled
790	10	ACKr;F6PA;FUM;GLYK;GLYOX3;LDH_D;PDH;PFL;PGI;POX	0.0243302	8.6598	8.6598	8.6598	3059.15	growth coupled
791	10	ACKr;F6PA;FUM;GLYK;LDH_D;PDH;PFL;PGI;POX	0.0243302	8.6598	8.6598	8.6598	3059.15	growth coupled
792	10	ACKr;F6PA;FUM;G6PDH2r;GLYK;LDH_D;MPTS;PDH;PFL;POX	0.0243302	8.6598	8.6598	8.6598	3059.15	growth coupled
793	10	ACKr;F6PA;FUM;G6PDH2r;GLYK;LDH_D;ME2;PDH;PFL;POX	0.0243302	8.6598	8.6598	8.6598	3059.15	growth coupled
794	10	ACKr;F6PA;FUM;G6PDH2r;GLYK;LDH_D;PDH;PFK;PFL;POX	0.0243302	8.6598	8.6598	8.6598	3059.15	growth coupled
795	10	ACKr;F6PA;FUM;G6PDH2r;GLYK;LDH_D;MPTSS;PDH;PFL;POX	0.0243302	8.6598	8.6598	8.6598	3059.15	growth coupled
796	10	ACKr;F6PA;FUM;G6PDH2r;GLYK;LDH_D;MPTAT;PDH;PFL;POX	0.0243302	8.6598	8.6598	8.6598	3059.15	growth coupled
797	10	ACKr;F6PA;FUM;G6PDH2r;GLYK;LDH_D;PDH;PFL;POX	0.0243302	8.6598	8.6598	8.6598	3059.15	growth coupled
798	10	F6PA;FUM;GLYK;LDH_D;MOADSUx;PDH;PFK;PFL;PGI;POX	0.0249253	8.65958	8.65958	8.65958	3050.52	growth coupled
799	10	F6PA;FUM;GLYK;GND;LDH_D;MGSA;MOCOS;PDH;PFL;POX	0.0249253	8.65958	8.65958	8.65958	3050.52	growth coupled
800	10	F6PA;FUM;GLYK;LDH_D;MDH;PDH;PFL;PGI;PGL;POX	0.0249253	8.65958	8.65958	8.65958	3050.52	growth coupled
801	10	ALCD2x;F6PA;FUM;G6PDH2r;GLYK;LDH_D;PDH;PFL;PGI;POX	0.0249253	8.65958	8.65958	8.65958	3050.52	growth coupled
802	10	F6PA;FUM;G6PDH2r;GLYK;LDH_D;PDH;PFK;PFL;PGI;POX	0.0249253	8.65958	8.65958	8.65958	3050.52	growth coupled
803	10	F6PA;FUM;GLYK;LDH_D;MGSA;MOADSUx;PDH;PFL;PGI;POX	0.0249253	8.65958	8.65958	8.65958	3050.52	growth coupled
804	10	F6PA;FUM;GLYK;LDH_D;MPTSS;PDH;PFL;PGI;POX;SUCDi	0.0249253	8.65958	8.65958	8.65958	3257.83	growth coupled
805	10	F6PA;FUM;GLYK;LDH_D;MGSA;MOCOS;PDH;PFL;PGL;POX	0.0249253	8.65958	8.65958	8.65958	3050.52	growth coupled
806	10	F6PA;FUM;GLYK;GND;LDH_D;PDH;PFK;PFL;POX;SUCDi	0.0249253	8.65958	8.65958	8.65958	3257.83	growth coupled
807	10	F6PA;FUM;G6PDH2r;GLYK;HEX1;LDH_D;MPTS;PDH;PFL;POX	0.0249253	8.65958	8.65958	8.65958	3050.52	growth coupled
808	10	F6PA;FUM;GLYK;GND;LDH_D;PDH;PFL;POX	0.0249253	8.65958	8.65958	8.65958	3050.52	growth coupled
809	10	F6PA;FUM;GLYK;LDH_D;MGSA;PDH;PFL;PGI;POX;SUCDi	0.0249253	8.65958	8.65958	8.65958	3257.83	growth coupled
810	10	F6PA;FUM;G3PD5;GLYK;LDH_D;MGSA;PDH;PFL;PGI;POX	0.0249253	8.65958	8.65958	8.65958	3050.52	growth coupled
811	10	F6PA;FUM;GLYK;LDH_D;PDH;PFK;PFL;PGL;POX	0.0249253	8.65958	8.65958	8.65958	3050.52	growth coupled

## Sheet: iTA818
	K_targets	Target_rxns	maxGrowth	minProd	maxProd	EX_succ_e_FBA	totalFluxDiff	growth_type
1	1	FUM	0.511935	0.523264	0.523264	0.523264	349.716	growth coupled
2	1	SUCDi	0.554573	0.000687671	0.000687671	0.000687671	272.885	not growth coupled
3	2	FUM;PDH	0.452669	3.35505	3.35505	3.35505	706.594	growth coupled
4	2	FUM;PYK	0.465947	3.2584	3.2584	3.2584	438.29	growth coupled
5	2	PDH;SUCDi	0.486807	3.02859	3.02859	3.02859	600.607	growth coupled
6	2	PYK;SUCDi	0.501785	2.91717	2.91717	2.91717	364.316	growth coupled
7	2	FUM;PTAr	0.502164	2.79242	2.79242	2.79242	349.716	growth coupled
8	2	ACKr;FUM	0.502164	2.79242	2.79242	2.79242	349.716	growth coupled
9	2	PTAr;SUCDi	0.543487	2.38794	2.38794	2.38794	272.885	growth coupled
10	2	ACKr;SUCDi	0.543487	2.38794	2.38794	2.38794	272.885	growth coupled
11	2	FUM;MGSA	0.511935	0.523264	0.523264	0.523264	352.538	growth coupled
12	2	FUM	0.511935	0.523264	0.523264	0.523264	349.716	growth coupled
13	2	SUCDi	0.554573	0.000687671	0.000687671	0.000687671	272.885	not growth coupled
14	2	MGSA	0.678572	0	-7.50333e-12	0	4.70366e-25	not growth coupled
15	3	FUM;PDH;TPI	0.187972	2.94239	5.28177	4.80677	2395.86	growth coupled non unique
16	3	FUM;GAPD;PDH	0.195145	2.75228	5.22955	5.22955	2140.65	growth coupled non unique
17	3	FUM;PDH;PGK	0.195145	2.75228	5.22955	5.22955	2140.65	growth coupled non unique
18	3	PDH;SUCDi;TPI	0.203636	2.83704	5.13513	5.13513	2381.67	growth coupled non unique
19	3	PDH;PGK;SUCDi	0.212082	2.62606	5.0723	5.0723	1967.93	growth coupled non unique
20	3	GAPD;PDH;SUCDi	0.212082	2.62606	5.0723	5.0723	1967.93	growth coupled non unique
21	3	ACKr;FUM;TPI	0.265219	4.61261	4.61261	4.61261	1835.48	growth coupled
22	3	FUM;PTAr;TPI	0.265219	4.61261	4.61261	4.61261	1835.48	growth coupled
23	3	ACKr;FUM;GAPD	0.275235	4.53567	4.53567	4.53567	1620.93	growth coupled
24	3	FUM;GAPD;PTAr	0.275235	4.53567	4.53567	4.53567	1620.93	growth coupled
25	3	FUM;PGK;PTAr	0.275235	4.53567	4.53567	4.53567	1620.93	growth coupled
26	3	ACKr;FUM;PGK	0.275235	4.53567	4.53567	4.53567	1620.93	growth coupled
27	3	ACKr;SUCDi;TPI	0.288973	4.38386	4.38386	4.38386	1828.24	growth coupled
28	3	PTAr;SUCDi;TPI	0.288973	4.38386	4.38386	4.38386	1828.24	growth coupled
29	3	PGK;PTAr;SUCDi	0.300903	4.2903	4.2903	4.2903	1518.74	growth coupled
30	3	ACKr;GAPD;SUCDi	0.300903	4.2903	4.2903	4.2903	1518.74	growth coupled
31	3	GAPD;PTAr;SUCDi	0.300903	4.2903	4.2903	4.2903	1518.74	growth coupled
32	3	ACKr;PGK;SUCDi	0.300903	4.2903	4.2903	4.2903	1518.74	growth coupled
33	3	FUM;PDH;PGM	0.343769	4.14773	4.14773	4.14773	1288.2	growth coupled
34	3	FUM;G3PD2;PDH	0.386095	3.83964	3.83964	3.83964	1311.56	growth coupled
35	3	PDH;PGM;SUCDi	0.373255	3.87332	3.87332	3.87332	1148.78	growth coupled
36	3	FUM;G3PD2;PYK	0.408517	3.67643	3.67643	3.67643	926.086	growth coupled
37	3	FUM;PDH;PYK	0.41522	3.62764	3.62764	3.62764	751.281	growth coupled
38	3	G3PD2;PDH;SUCDi	0.415316	3.56043	3.56043	3.56043	1232.88	growth coupled
39	3	ACKr;FUM;PGM	0.406696	3.5258	3.5258	3.5258	925.864	growth coupled
40	3	FUM;PGM;PTAr	0.406696	3.5258	3.5258	3.5258	925.864	growth coupled
41	3	F6PA;FUM;PDH	0.449749	3.37631	3.37631	3.37631	710.72	growth coupled
42	3	FUM;GLYCDx;PDH	0.449749	3.37631	3.37631	3.37631	708.665	growth coupled
43	3	G3PD2;PYK;SUCDi	0.440123	3.37588	3.37588	3.37588	866.127	growth coupled
44	3	FUM;MALS;PDH	0.452662	3.3551	3.3551	3.3551	706.594	growth coupled
45	3	FUM;MDH;PDH	0.452668	3.35506	3.35506	3.35506	706.594	growth coupled
46	3	ACKr;FUM;PDH	0.452669	3.35505	3.35505	3.35505	706.594	growth coupled
47	3	FUM;MGSA;PDH	0.452669	3.35505	3.35505	3.35505	706.594	growth coupled
48	3	FUM;PDH;SUCDi	0.452669	3.35505	3.35505	3.35505	713.694	growth coupled
49	3	FUM;PDH;PTAr	0.452669	3.35505	3.35505	3.35505	706.594	growth coupled
50	3	FUM;PDH	0.452669	3.35505	3.35505	3.35505	706.594	growth coupled
51	3	FUM;G3PD2;PTAr	0.434892	3.3092	3.3092	3.3092	850.106	growth coupled
52	3	ACKr;FUM;G3PD2	0.434892	3.3092	3.3092	3.3092	850.106	growth coupled
53	3	PDH;PYK;SUCDi	0.444268	3.34504	3.34504	3.34504	664.996	growth coupled
54	3	FUM;GLYCDx;PYK	0.46305	3.27949	3.27949	3.27949	439.227	growth coupled
55	3	F6PA;FUM;PYK	0.46305	3.27949	3.27949	3.27949	440.114	growth coupled
56	3	FUM;MALS;PYK	0.465938	3.25846	3.25846	3.25846	441.265	growth coupled
57	3	FUM;MGSA;PYK	0.465947	3.2584	3.2584	3.2584	445.785	growth coupled
58	3	ACKr;FUM;PYK	0.465947	3.2584	3.2584	3.2584	438.29	growth coupled
59	3	FUM;PTAr;PYK	0.465947	3.2584	3.2584	3.2584	438.29	growth coupled
60	3	FUM;MDH;PYK	0.465947	3.2584	3.2584	3.2584	438.43	growth coupled
61	3	CITL;FUM;PYK	0.465947	3.2584	3.2584	3.2584	438.296	growth coupled
62	3	FUM;PYK	0.465947	3.2584	3.2584	3.2584	438.29	growth coupled
63	3	PGM;PTAr;SUCDi	0.444422	3.16481	3.16481	3.16481	839.003	growth coupled
64	3	ACKr;PGM;SUCDi	0.444422	3.16481	3.16481	3.16481	839.003	growth coupled
65	3	F6PA;PDH;SUCDi	0.483431	3.05371	3.05371	3.05371	603.241	growth coupled
66	3	GLYCDx;PDH;SUCDi	0.483431	3.05371	3.05371	3.05371	601.495	growth coupled
67	3	MDH;PDH;SUCDi	0.48351	3.05312	3.05312	3.05312	644.776	growth coupled
68	3	MALS;PDH;SUCDi	0.486799	3.02866	3.02866	3.02866	678.39	growth coupled
69	3	ACKr;PDH;SUCDi	0.486807	3.02859	3.02859	3.02859	600.607	growth coupled
70	3	PDH;PTAr;SUCDi	0.486807	3.02859	3.02859	3.02859	600.607	growth coupled
71	3	MGSA;PDH;SUCDi	0.486807	3.02859	3.02859	3.02859	600.607	growth coupled
72	3	PDH;SUCDi	0.486807	3.02859	3.02859	3.02859	600.607	growth coupled
73	3	G3PD2;PTAr;SUCDi	0.470572	2.95974	2.95974	2.95974	791.759	growth coupled
74	3	ACKr;G3PD2;SUCDi	0.470572	2.95974	2.95974	2.95974	791.759	growth coupled
75	3	GLYCDx;PYK;SUCDi	0.498427	2.94215	2.94215	2.94215	364.813	growth coupled
76	3	F6PA;PYK;SUCDi	0.498427	2.94215	2.94215	2.94215	365.595	growth coupled
77	3	MALS;PYK;SUCDi	0.501776	2.91724	2.91724	2.91724	377.341	growth coupled
78	3	PTAr;PYK;SUCDi	0.501785	2.91717	2.91717	2.91717	364.316	growth coupled
79	3	ACKr;PYK;SUCDi	0.501785	2.91717	2.91717	2.91717	364.316	growth coupled
80	3	MDH;PYK;SUCDi	0.501785	2.91717	2.91717	2.91717	369.811	growth coupled
81	3	MGSA;PYK;SUCDi	0.501785	2.91717	2.91717	2.91717	370.834	growth coupled
82	3	PYK;SUCDi	0.501785	2.91717	2.91717	2.91717	364.316	growth coupled
83	3	ACKr;F6PA;FUM	0.499064	2.81624	2.81624	2.81624	350.771	growth coupled
84	3	ACKr;FUM;GLYCDx	0.499064	2.81624	2.81624	2.81624	350.278	growth coupled
85	3	F6PA;FUM;PTAr	0.499064	2.81624	2.81624	2.81624	350.771	growth coupled
86	3	FUM;GLYCDx;PTAr	0.499064	2.81624	2.81624	2.81624	350.278	growth coupled
87	3	FUM;MALS;PTAr	0.502153	2.79251	2.79251	2.79251	364.942	growth coupled
88	3	ACKr;FUM;MALS	0.502153	2.79251	2.79251	2.79251	364.942	growth coupled
89	3	ACKr;FUM;MDH	0.502162	2.79244	2.79244	2.79244	362.844	growth coupled
90	3	FUM;MDH;PTAr	0.502162	2.79244	2.79244	2.79244	362.844	growth coupled
91	3	FUM;PTAr	0.502164	2.79242	2.79242	2.79242	349.716	growth coupled
92	3	ACKr;CITL;FUM	0.502164	2.79242	2.79242	2.79242	349.743	growth coupled
93	3	ACKr;FUM;MGSA	0.502164	2.79242	2.79242	2.79242	352.538	growth coupled
94	3	ACKr;FUM;ICL	0.502164	2.79242	2.79242	2.79242	364.907	growth coupled
95	3	ACKr;FUM	0.502164	2.79242	2.79242	2.79242	349.716	growth coupled
96	3	GLYCDx;PTAr;SUCDi	0.539857	2.41641	2.41641	2.41641	273.33	growth coupled
97	3	F6PA;PTAr;SUCDi	0.539857	2.41641	2.41641	2.41641	274.044	growth coupled
98	3	ACKr;F6PA;SUCDi	0.539857	2.41641	2.41641	2.41641	274.044	growth coupled
99	3	ACKr;GLYCDx;SUCDi	0.539857	2.41641	2.41641	2.41641	273.33	growth coupled
100	3	ACKr;MDH;SUCDi	0.539942	2.41574	2.41574	2.41574	303.444	growth coupled
101	3	MDH;PTAr;SUCDi	0.539942	2.41574	2.41574	2.41574	303.444	growth coupled
102	3	MALS;PTAr;SUCDi	0.543474	2.38804	2.38804	2.38804	285.724	growth coupled
103	3	ACKr;MALS;SUCDi	0.543474	2.38804	2.38804	2.38804	285.724	growth coupled
104	3	ACKr;MGSA;SUCDi	0.543487	2.38794	2.38794	2.38794	274.027	growth coupled
105	3	CITL;PTAr;SUCDi	0.543487	2.38794	2.38794	2.38794	272.953	growth coupled
106	3	AKGDH;PTAr;SUCDi	0.543487	2.38794	2.38794	2.38794	274.454	growth coupled
107	3	PTAr;SUCDi	0.543487	2.38794	2.38794	2.38794	272.885	growth coupled
108	3	ACKr;ICL;SUCDi	0.543487	2.38794	2.38794	2.38794	278.043	growth coupled
109	3	ACKr;SUCDi;SUCOAS	0.543487	2.38794	2.38794	2.38794	273.82	growth coupled
110	3	ACKr;SUCDi	0.543487	2.38794	2.38794	2.38794	272.885	growth coupled
111	3	CITL;FUM;MGSA	0.511935	0.523264	0.523264	0.523264	352.568	growth coupled
112	3	ACS;FUM;MGSA	0.511935	0.523264	0.523264	0.523264	352.538	growth coupled
113	3	FUM	0.511935	0.523264	0.523264	0.523264	349.716	growth coupled
114	4	FUM;G3PD2;PDH;TPI	0.097686	0.0998479	5.93895	0.0998479	3540.68	growth coupled non unique
115	4	FUM;G3PD2;PDH;PGK	0.101671	0.103921	5.90994	0.103921	3421.54	growth coupled non unique
116	4	FUM;G3PD2;GAPD;PDH	0.101671	0.103921	5.90994	0.103921	3421.54	growth coupled non unique
117	4	G3PD2;PDH;SUCDi;TPI	0.105837	0.000131237	5.86267	5.86267	3546.42	growth coupled non unique
118	4	G3PD2;PDH;PGK;SUCDi	0.11053	0.000137057	5.82775	0.000137057	3377.88	growth coupled non unique
119	4	G3PD2;GAPD;PDH;SUCDi	0.11053	0.000137057	5.82775	0.000137057	3377.88	growth coupled non unique
120	4	FUM;PDH;PGK;PGM	0.179674	3.1052	5.48495	5.48495	2140.65	growth coupled non unique
121	4	FUM;GAPD;PDH;PGM	0.179674	3.1052	5.48495	5.48495	2140.65	growth coupled non unique
122	4	PDH;PGK;PGM;SUCDi	0.193933	3.01779	5.36143	5.36143	2105.44	growth coupled non unique
123	4	GAPD;PDH;PGM;SUCDi	0.193933	3.01779	5.36143	5.36143	2105.44	growth coupled non unique
124	4	ACKr;FUM;G3PD2;TPI	0.174823	5.30703	5.30703	5.30703	2632.93	growth coupled
125	4	FUM;G3PD2;PTAr;TPI	0.174823	5.30703	5.30703	5.30703	2632.93	growth coupled
126	4	F6PA;FUM;PDH;TPI	0.186736	2.72766	5.29076	2.72766	2396.22	growth coupled non unique
127	4	FUM;GLYCDx;PDH;TPI	0.186736	2.72766	5.29076	5.29076	2396.63	growth coupled non unique
128	4	FUM;MALS;PDH;TPI	0.187968	2.94234	5.28179	5.28179	2395.86	growth coupled non unique
129	4	FUM;MDH;PDH;TPI	0.18797	2.94224	5.28178	5.28178	2395.86	growth coupled non unique
130	4	FUM;PDH;TPI	0.187972	2.94239	5.28177	4.80677	2395.86	growth coupled non unique
131	4	FUM;G3PD2;PGK;PTAr	0.181482	5.25587	5.25587	5.25587	2556.32	growth coupled
132	4	ACKr;FUM;G3PD2;GAPD	0.181482	5.25587	5.25587	5.25587	2556.32	growth coupled
133	4	FUM;G3PD2;GAPD;PTAr	0.181482	5.25587	5.25587	5.25587	2556.32	growth coupled
134	4	ACKr;FUM;G3PD2;PGK	0.181482	5.25587	5.25587	5.25587	2556.32	growth coupled
135	4	F6PA;FUM;PDH;PGK	0.193814	2.5307	5.23924	5.23924	2144.31	growth coupled non unique
136	4	FUM;GAPD;GLYCDx;PDH	0.193814	2.5307	5.23924	5.23924	2141.68	growth coupled non unique
137	4	FUM;GLYCDx;PDH;PGK	0.193814	2.5307	5.23924	5.23924	2141.68	growth coupled non unique
138	4	F6PA;FUM;GAPD;PDH	0.193814	2.5307	5.23924	5.23924	2144.31	growth coupled non unique
139	4	FUM;MALS;PDH;PGK	0.195141	2.75222	5.22958	4.73647	2140.65	growth coupled non unique
140	4	FUM;GAPD;MALS;PDH	0.195141	2.75222	5.22958	4.73647	2140.65	growth coupled non unique
141	4	FUM;MDH;PDH;PGK	0.195144	2.75212	5.22956	5.22956	2140.65	growth coupled non unique
142	4	FUM;GAPD;MDH;PDH	0.195144	2.75212	5.22956	5.22956	2140.65	growth coupled non unique
143	4	FUM;PDH;PGK	0.195145	2.75228	5.22955	5.22955	2140.65	growth coupled non unique
144	4	FUM;GAPD;PDH;PTAr	0.195145	5.15091	5.22955	5.22955	2140.65	growth coupled
145	4	ACKr;FUM;GAPD;PDH	0.195145	5.15091	5.22955	5.22955	2140.65	growth coupled
146	4	FUM;GAPD;ICL;PDH	0.195145	2.75228	5.22955	5.22955	2140.65	growth coupled non unique
147	4	FBP;FUM;GAPD;PDH	0.195145	2.75228	5.22955	5.22955	2141.08	growth coupled non unique
148	4	FUM;GAPD;PDH	0.195145	2.75228	5.22955	5.22955	2140.65	growth coupled non unique
149	4	ACKr;G3PD2;SUCDi;TPI	0.190624	5.15512	5.15512	5.15512	2638.04	growth coupled
150	4	G3PD2;PTAr;SUCDi;TPI	0.190624	5.15512	5.15512	5.15512	2638.04	growth coupled
151	4	MDH;PDH;SUCDi;TPI	0.200824	2.59272	5.15605	4.71892	2403.03	growth coupled non unique
152	4	GLYCDx;PDH;SUCDi;TPI	0.202186	2.60529	5.14592	4.70582	2381.81	growth coupled non unique
153	4	F6PA;PDH;SUCDi;TPI	0.202186	2.60529	5.14592	5.14592	2381.99	growth coupled non unique
154	4	MALS;PDH;SUCDi;TPI	0.203632	2.83698	5.13516	5.13516	2381.8	growth coupled non unique
155	4	ACS;PDH;SUCDi;TPI	0.203636	2.83704	5.13513	5.13513	2381.67	growth coupled non unique
156	4	PDH;SUCDi;TPI	0.203636	2.83704	5.13513	5.13513	2381.67	growth coupled non unique
157	4	G3PD2;GAPD;PTAr;SUCDi	0.198569	5.09281	5.09281	5.09281	2503.79	growth coupled
158	4	ACKr;G3PD2;GAPD;SUCDi	0.198569	5.09281	5.09281	5.09281	2503.79	growth coupled
159	4	G3PD2;PGK;PTAr;SUCDi	0.198569	5.09281	5.09281	5.09281	2503.79	growth coupled
160	4	ACKr;G3PD2;PGK;SUCDi	0.198569	5.09281	5.09281	5.09281	2503.79	growth coupled
161	4	GAPD;MDH;PDH;SUCDi	0.209034	2.37477	5.09497	5.09497	2072.53	growth coupled non unique
162	4	MDH;PDH;PGK;SUCDi	0.209034	2.37477	5.09497	5.09497	2072.53	growth coupled non unique
163	4	GLYCDx;PDH;PGK;SUCDi	0.21051	2.38633	5.08399	5.08399	1968.62	growth coupled non unique
164	4	F6PA;PDH;PGK;SUCDi	0.21051	2.38633	5.08399	4.62578	1970.49	growth coupled non unique
165	4	GAPD;GLYCDx;PDH;SUCDi	0.21051	2.38633	5.08399	5.08399	1968.62	growth coupled non unique
166	4	F6PA;GAPD;PDH;SUCDi	0.21051	2.38633	5.08399	4.62578	1970.49	growth coupled non unique
167	4	GAPD;MALS;PDH;SUCDi	0.212077	2.626	5.07234	5.07234	2110.33	growth coupled non unique
168	4	MALS;PDH;PGK;SUCDi	0.212077	2.626	5.07234	5.07234	2110.33	growth coupled non unique
169	4	GAPD;PDH;PGK;SUCDi	0.212082	2.62606	5.0723	5.0723	1967.93	growth coupled non unique
170	4	GAPD;PDH;PTAr;SUCDi	0.212082	4.98684	5.0723	4.98684	1967.93	growth coupled
171	4	GAPD;PDH;SUCDi	0.212082	2.62606	5.0723	5.0723	1967.93	growth coupled non unique
172	4	ME2;PDH;PGK;SUCDi	0.212082	2.62606	5.0723	5.0723	1967.93	growth coupled non unique
173	4	ICL;PDH;PGK;SUCDi	0.212082	2.62606	5.0723	5.0723	1967.93	growth coupled non unique
174	4	FBA;PDH;PGK;SUCDi	0.212082	2.62606	5.0723	4.61067	1968.15	growth coupled non unique
175	4	PDH;PGK;PTAr;SUCDi	0.212082	4.98684	5.0723	4.98684	1967.93	growth coupled
176	4	PDH;PGK;SUCDi	0.212082	2.62606	5.0723	5.0723	1967.93	growth coupled non unique
177	4	FUM;G3PD2;PDH;PGM	0.244537	4.87003	4.87003	4.87003	2212.61	growth coupled
178	4	FUM;GAPD;PGM;PTAr	0.250158	4.72831	4.72831	4.72831	1620.93	growth coupled
179	4	ACKr;FUM;GAPD;PGM	0.250158	4.72831	4.72831	4.72831	1620.93	growth coupled
180	4	FUM;PGK;PGM;PTAr	0.250158	4.72831	4.72831	4.72831	1620.93	growth coupled
181	4	ACKr;FUM;PGK;PGM	0.250158	4.72831	4.72831	4.72831	1620.93	growth coupled
182	4	ACKr;FUM;MALS;TPI	0.250657	4.72448	4.72448	4.72448	1875.09	growth coupled
183	4	FUM;MALS;PTAr;TPI	0.250657	4.72448	4.72448	4.72448	1875.09	growth coupled
184	4	ACKr;FUM;MDH;TPI	0.250661	4.72444	4.72444	4.72444	1872.04	growth coupled
185	4	FUM;MDH;PTAr;TPI	0.250661	4.72444	4.72444	4.72444	1872.04	growth coupled
186	4	ACKr;FUM;ICL;TPI	0.250664	4.72443	4.72443	4.72443	1875.09	growth coupled
187	4	FUM;ICL;PTAr;TPI	0.250664	4.72443	4.72443	4.72443	1875.09	growth coupled
188	4	G3PD2;PDH;PGM;SUCDi	0.265724	4.67325	4.67325	4.67325	2116.28	growth coupled
189	4	F6PA;FUM;PTAr;TPI	0.264455	4.61848	4.61848	4.61848	1835.49	growth coupled
190	4	ACKr;F6PA;FUM;TPI	0.264455	4.61848	4.61848	4.61848	1835.49	growth coupled
191	4	FUM;GLYCDx;PTAr;TPI	0.264455	4.61848	4.61848	4.61848	1835.56	growth coupled
192	4	ACKr;FUM;GLYCDx;TPI	0.264455	4.61848	4.61848	4.61848	1835.56	growth coupled
193	4	ACKr;FUM;GAPD;MALS	0.259809	4.65418	4.65418	4.65418	1656.14	growth coupled
194	4	FUM;GAPD;MALS;PTAr	0.259809	4.65418	4.65418	4.65418	1656.14	growth coupled
195	4	ACKr;FUM;MALS;PGK	0.259809	4.65418	4.65418	4.65418	1656.14	growth coupled
196	4	FUM;MALS;PGK;PTAr	0.259809	4.65418	4.65418	4.65418	1656.14	growth coupled
197	4	FUM;MDH;PGK;PTAr	0.259813	4.65414	4.65414	4.65414	1653.31	growth coupled
198	4	ACKr;FUM;MDH;PGK	0.259813	4.65414	4.65414	4.65414	1653.31	growth coupled
199	4	FUM;GAPD;MDH;PTAr	0.259813	4.65414	4.65414	4.65414	1653.31	growth coupled
200	4	ACKr;FUM;GAPD;MDH	0.259813	4.65414	4.65414	4.65414	1653.31	growth coupled
201	4	FUM;ICL;PGK;PTAr	0.259816	4.65412	4.65412	4.65412	1655.57	growth coupled
202	4	ACKr;FUM;GAPD;ICL	0.259816	4.65412	4.65412	4.65412	1655.57	growth coupled
203	4	FUM;GAPD;ICL;PTAr	0.259816	4.65412	4.65412	4.65412	1655.57	growth coupled
204	4	ACKr;FUM;ICL;PGK	0.259816	4.65412	4.65412	4.65412	1655.57	growth coupled
205	4	ACKr;ACS;FUM;TPI	0.265219	4.61261	4.61261	4.61261	1835.48	growth coupled
206	4	FUM;GLYOX3;PTAr;TPI	0.265219	4.61261	4.61261	4.61261	1835.48	growth coupled
207	4	FUM;PTAr;SUCDi;TPI	0.265219	4.61261	4.61261	4.61261	1842.26	growth coupled
208	4	ACKr;FUM;PYK;TPI	0.265219	4.61261	4.61261	4.61261	1836.17	growth coupled
209	4	ACKr;FUM;SUCOAS;TPI	0.265219	4.61261	4.61261	4.61261	1835.82	growth coupled
210	4	ACKr;FUM;TPI	0.265219	4.61261	4.61261	4.61261	1835.48	growth coupled
211	4	FUM;PTAr;TPI	0.265219	4.61261	4.61261	4.61261	1835.48	growth coupled
212	4	FUM;GLYCDx;PGK;PTAr	0.274411	4.542	4.542	4.542	1620.96	growth coupled
213	5	FUM;G3PD2;GAPD;PDH;PGM	0.0933962	0.0954632	6.04439	6.04439	3421.54	growth coupled non unique
214	5	FUM;G3PD2;PDH;PGK;PGM	0.0933962	0.0954632	6.04439	6.04439	3421.54	growth coupled non unique
215	5	G3PD2;PDH;PGK;PGM;SUCDi	0.10082	0.000125016	5.98011	0.000125016	3421.54	growth coupled non unique
216	5	G3PD2;GAPD;PDH;PGM;SUCDi	0.10082	0.000125016	5.98011	0.000125016	3421.54	growth coupled non unique
217	5	F6PA;FUM;G3PD2;PDH;TPI	0.096633	0.0987716	5.94661	5.94661	3540.68	growth coupled non unique
218	5	FUM;G3PD2;GLYCDx;PDH;TPI	0.096633	5.94661	5.94661	5.94661	3681.8	growth coupled
219	5	FUM;G3PD2;MALS;PDH;TPI	0.0976842	0.099846	5.93896	0.099846	3540.68	growth coupled non unique
220	5	FUM;G3PD2;MDH;PDH;TPI	0.0976854	0.0998473	5.93895	5.93895	3540.68	growth coupled non unique
221	5	ACKr;FUM;G3PD2;PDH;TPI	0.097686	0.0998479	5.93895	5.93895	3540.68	growth coupled non unique
222	5	ACS;FUM;G3PD2;PDH;TPI	0.097686	0.0998479	5.93895	5.93895	3540.68	growth coupled non unique
223	5	FUM;G3PD2;GLYOX3;PDH;TPI	0.097686	0.0998479	5.93895	0.0998479	3540.68	growth coupled non unique
224	5	FUM;G3PD2;PDH;TPI	0.097686	0.0998479	5.93895	0.0998479	3540.68	growth coupled non unique
225	5	FUM;G3PD2;GLYCDx;PDH;PGK	0.100531	5.91824	5.91824	5.91824	3535.77	growth coupled
226	5	FUM;G3PD2;GAPD;GLYCDx;PDH	0.100531	5.91824	5.91824	5.91824	3535.77	growth coupled
227	5	F6PA;FUM;G3PD2;GAPD;PDH	0.100531	0.102756	5.91824	0.102756	3500.61	growth coupled non unique
228	5	F6PA;FUM;G3PD2;PDH;PGK	0.100531	0.102756	5.91824	0.102756	3500.61	growth coupled non unique
229	5	FUM;G3PD2;GAPD;MALS;PDH	0.101669	0.103919	5.90996	0.103919	3421.54	growth coupled non unique
230	5	FUM;G3PD2;MALS;PDH;PGK	0.101669	0.103919	5.90996	0.103919	3421.54	growth coupled non unique
231	5	FUM;G3PD2;MDH;PDH;PGK	0.10167	0.10392	5.90995	0.10392	3421.54	growth coupled non unique
232	5	FUM;G3PD2;GAPD;MDH;PDH	0.10167	0.10392	5.90995	0.10392	3421.54	growth coupled non unique
233	5	FUM;G3PD2;GAPD;GLYOX3;PDH	0.101671	0.103921	5.90994	0.103921	3421.54	growth coupled non unique
234	5	FUM;G3PD2;GAPD;ICL;PDH	0.101671	0.103921	5.90994	0.103921	3421.54	growth coupled non unique
235	5	FUM;G3PD2;GAPD;ME2;PDH	0.101671	0.103921	5.90994	0.103921	3421.54	growth coupled non unique
236	5	ACKr;FUM;G3PD2;PDH;PGK	0.101671	0.103921	5.90994	5.90994	3421.54	growth coupled non unique
237	5	CITL;FUM;G3PD2;GAPD;PDH	0.101671	0.103921	5.90994	5.90994	3421.54	growth coupled non unique
238	5	FUM;G3PD2;GLYOX3;PDH;PGK	0.101671	0.103921	5.90994	0.103921	3421.54	growth coupled non unique
239	5	FUM;G3PD2;GAPD;PDH	0.101671	0.103921	5.90994	0.103921	3421.54	growth coupled non unique
240	5	CITL;FUM;G3PD2;PDH;PGK	0.101671	0.103921	5.90994	5.90994	3421.54	growth coupled non unique
241	5	FUM;G3PD2;ME2;PDH;PGK	0.101671	0.103921	5.90994	0.103921	3421.54	growth coupled non unique
242	5	FBA;FUM;G3PD2;PDH;PGK	0.101671	0.103921	5.90994	0.103921	3421.54	growth coupled non unique
243	5	FUM;G3PD2;ICL;PDH;PGK	0.101671	0.103921	5.90994	0.103921	3421.54	growth coupled non unique
244	5	FUM;G3PD2;PDH;PGK	0.101671	0.103921	5.90994	0.103921	3421.54	growth coupled non unique
245	5	G3PD2;GLYCDx;PDH;SUCDi;TPI	0.104602	5.87186	5.87186	5.87186	3687.53	growth coupled
246	5	F6PA;G3PD2;PDH;SUCDi;TPI	0.104602	0.000129706	5.87186	5.87186	3546.42	growth coupled non unique
247	5	G3PD2;MDH;PDH;SUCDi;TPI	0.104801	0.000129954	5.87037	5.87037	3546.42	growth coupled non unique
248	5	G3PD2;MALS;PDH;SUCDi;TPI	0.105834	0.000131235	5.86269	5.86269	3546.42	growth coupled non unique
249	5	CITL;G3PD2;PDH;SUCDi;TPI	0.105837	0.000131237	5.86267	5.86267	3546.42	growth coupled non unique
250	5	G3PD2;GLYOX3;PDH;SUCDi;TPI	0.105837	0.000131237	5.86267	5.86267	3546.42	growth coupled non unique
251	5	ACS;G3PD2;PDH;SUCDi;TPI	0.105837	0.000131237	5.86267	5.86267	3546.42	growth coupled non unique
252	5	ACKr;G3PD2;PDH;SUCDi;TPI	0.105837	0.000131237	5.86267	5.86267	3546.42	growth coupled non unique
253	5	G3PD2;ME1;PDH;SUCDi;TPI	0.105837	0.000131237	5.86267	5.86267	3546.42	growth coupled non unique
254	5	G3PD2;PDH;SUCDi;TPI	0.105837	0.000131237	5.86267	5.86267	3546.42	growth coupled non unique
255	5	G3PD2;GLYCDx;PDH;PGK;SUCDi	0.109184	5.83777	5.83777	5.83777	3476.04	growth coupled
256	5	F6PA;G3PD2;GAPD;PDH;SUCDi	0.109184	0.000135388	5.83777	0.000135388	3432.44	growth coupled non unique
257	5	F6PA;G3PD2;PDH;PGK;SUCDi	0.109184	0.000135388	5.83777	0.000135388	3432.44	growth coupled non unique
258	5	G3PD2;GAPD;GLYCDx;PDH;SUCDi	0.109184	5.83777	5.83777	5.83777	3476.04	growth coupled
259	5	G3PD2;MDH;PDH;PGK;SUCDi	0.109401	0.000135658	5.83615	0.000135658	3393.43	growth coupled non unique
260	5	G3PD2;GAPD;MDH;PDH;SUCDi	0.109401	0.000135658	5.83615	0.000135658	3393.43	growth coupled non unique
261	5	G3PD2;GAPD;MALS;PDH;SUCDi	0.110528	0.000137055	5.82777	5.82777	3421.54	growth coupled non unique
262	5	G3PD2;MALS;PDH;PGK;SUCDi	0.110528	0.000137055	5.82777	5.82777	3421.54	growth coupled non unique
263	5	G3PD2;GAPD;GLYOX3;PDH;SUCDi	0.11053	0.000137057	5.82775	0.000137057	3377.88	growth coupled non unique
264	5	G3PD2;ICL;PDH;PGK;SUCDi	0.11053	0.000137057	5.82775	5.82775	3377.88	growth coupled non unique
265	5	G3PD2;PDH;PGK;SUCDi	0.11053	0.000137057	5.82775	0.000137057	3377.88	growth coupled non unique
266	5	ACKr;G3PD2;GAPD;PDH;SUCDi	0.11053	0.000137057	5.82775	5.82775	3377.88	growth coupled non unique
267	5	G3PD2;GAPD;PDH;SUCDi	0.11053	0.000137057	5.82775	0.000137057	3377.88	growth coupled non unique
268	5	F6PA;FUM;GAPD;PDH;PGM	0.178544	2.89886	5.49227	5.49227	2144.31	growth coupled non unique
269	5	FUM;GLYCDx;PDH;PGK;PGM	0.178544	2.89886	5.49227	5.49227	2141.68	growth coupled non unique
270	5	F6PA;FUM;PDH;PGK;PGM	0.178544	2.89886	5.49227	5.49227	2144.31	growth coupled non unique
271	5	FUM;GAPD;GLYCDx;PDH;PGM	0.178544	2.89886	5.49227	5.49227	2141.68	growth coupled non unique
272	5	FUM;GAPD;MALS;PDH;PGM	0.17967	3.10514	5.48497	4.88817	2140.65	growth coupled non unique
273	5	FUM;MALS;PDH;PGK;PGM	0.17967	3.10514	5.48497	4.88817	2140.65	growth coupled non unique
274	5	FUM;MDH;PDH;PGK;PGM	0.179672	3.10505	5.48496	5.48496	2140.65	growth coupled non unique
275	5	FUM;GAPD;MDH;PDH;PGM	0.179672	3.10505	5.48496	5.48496	2140.65	growth coupled non unique
276	5	FUM;PDH;PGK;PGM	0.179674	3.1052	5.48495	5.48495	2140.65	growth coupled non unique
277	5	ACKr;FUM;GAPD;PDH;PGM	0.179674	5.26976	5.48495	5.26976	2140.65	growth coupled non unique
278	5	ACS;FUM;GAPD;PDH;PGM	0.179674	3.1052	5.48495	5.48495	2140.65	growth coupled non unique
279	5	FUM;GAPD;PDH;PGM;PYK	0.179674	3.1052	5.48495	5.48495	2140.65	growth coupled non unique
280	5	FBA;FUM;GAPD;PDH;PGM	0.179674	3.1052	5.48495	5.48495	2141.08	growth coupled non unique
281	5	FUM;GAPD;ICL;PDH;PGM	0.179674	3.1052	5.48495	4.88814	2140.65	growth coupled non unique
282	5	FUM;GAPD;PDH;PGM	0.179674	3.1052	5.48495	5.48495	2140.65	growth coupled non unique
283	5	ACKr;AKGDH;FUM;PDH;TPI	0.155646	5.45434	5.45434	5.45434	3319.74	growth coupled
284	5	AKGDH;FUM;PDH;PTAr;TPI	0.155646	5.45434	5.45434	5.45434	3319.74	growth coupled
285	5	FUM;G3PD2;MALS;PTAr;TPI	0.160177	5.41953	5.41953	5.41953	2642.41	growth coupled
286	5	ACKr;FUM;G3PD2;MALS;TPI	0.160177	5.41953	5.41953	5.41953	2642.41	growth coupled
287	5	ACKr;FUM;G3PD2;MDH;TPI	0.16018	5.41951	5.41951	5.41951	2636.95	growth coupled
288	5	FUM;G3PD2;MDH;PTAr;TPI	0.16018	5.41951	5.41951	5.41951	2636.95	growth coupled
289	5	ACKr;FUM;G3PD2;ICL;TPI	0.160181	5.4195	5.4195	5.4195	2642.41	growth coupled
290	5	FUM;G3PD2;ICL;PTAr;TPI	0.160181	5.4195	5.4195	5.4195	2642.41	growth coupled
291	5	FUM;PDH;PTAr;SUCOAS;TPI	0.156283	5.44945	5.44945	5.44945	3321.42	growth coupled
292	5	ACKr;FUM;PDH;SUCOAS;TPI	0.156283	5.44945	5.44945	5.44945	3321.42	growth coupled
293	5	ACKr;FUM;G3PD2;GAPD;PGM	0.164816	5.3839	5.3839	5.3839	2556.32	growth coupled
294	5	FUM;G3PD2;GAPD;PGM;PTAr	0.164816	5.3839	5.3839	5.3839	2556.32	growth coupled
295	5	FUM;G3PD2;PGK;PGM;PTAr	0.164816	5.3839	5.3839	5.3839	2556.32	growth coupled
296	5	ACKr;FUM;G3PD2;PGK;PGM	0.164816	5.3839	5.3839	5.3839	2556.32	growth coupled
297	5	GAPD;MDH;PDH;PGM;SUCDi	0.191381	2.78257	5.37838	5.37838	2143.42	growth coupled non unique
298	5	MDH;PDH;PGK;PGM;SUCDi	0.191381	2.78257	5.37838	5.37838	2143.42	growth coupled non unique
299	5	F6PA;PDH;PGK;PGM;SUCDi	0.192618	2.79578	5.37017	4.79783	2108.17	growth coupled non unique
300	5	GAPD;GLYCDx;PDH;PGM;SUCDi	0.192618	2.79578	5.37017	4.79783	2105.62	growth coupled non unique
301	5	GLYCDx;PDH;PGK;PGM;SUCDi	0.192618	2.79578	5.37017	4.79783	2105.62	growth coupled non unique
302	5	F6PA;GAPD;PDH;PGM;SUCDi	0.192618	2.79578	5.37017	4.79783	2108.17	growth coupled non unique
303	5	MALS;PDH;PGK;PGM;SUCDi	0.193929	3.01773	5.36145	5.36145	2110.33	growth coupled non unique
304	5	GAPD;MALS;PDH;PGM;SUCDi	0.193929	3.01773	5.36145	5.36145	2110.33	growth coupled non unique
305	5	ACS;PDH;PGK;PGM;SUCDi	0.193933	3.01779	5.36143	5.36143	2105.44	growth coupled non unique
306	5	ACKr;PDH;PGK;PGM;SUCDi	0.193933	5.12916	5.36143	5.12916	2105.44	growth coupled non unique
307	5	CITL;PDH;PGK;PGM;SUCDi	0.193933	3.01779	5.36143	5.36143	2105.44	growth coupled non unique
308	5	ACKr;GAPD;PDH;PGM;SUCDi	0.193933	5.12916	5.36143	5.12916	2105.44	growth coupled non unique
309	5	FBP;PDH;PGK;PGM;SUCDi	0.193933	3.01779	5.36143	4.78519	2106.03	growth coupled non unique
310	5	GAPD;GLYOX3;PDH;PGM;SUCDi	0.193933	3.01779	5.36143	5.36143	2105.44	growth coupled non unique
311	5	GLYOX3;PDH;PGK;PGM;SUCDi	0.193933	3.01779	5.36143	5.36143	2105.44	growth coupled non unique
312	6	FUM;G3PD2;GAPD;GLYCDx;PDH;PGM	0.0924332	6.05064	6.05064	6.05064	3535.77	growth coupled
313	6	F6PA;FUM;G3PD2;PDH;PGK;PGM	0.0924332	0.0944789	6.05064	6.05064	3500.61	growth coupled non unique
314	6	FUM;G3PD2;GLYCDx;PDH;PGK;PGM	0.0924332	6.05064	6.05064	6.05064	3535.77	growth coupled
315	6	F6PA;FUM;G3PD2;GAPD;PDH;PGM	0.0924332	0.0944789	6.05064	6.05064	3500.61	growth coupled non unique
316	6	FUM;G3PD2;MALS;PDH;PGK;PGM	0.0933945	0.0954615	6.04441	6.04441	3421.54	growth coupled non unique
317	6	FUM;G3PD2;GAPD;MALS;PDH;PGM	0.0933945	0.0954615	6.04441	6.04441	3421.54	growth coupled non unique
318	6	FUM;G3PD2;GAPD;MDH;PDH;PGM	0.0933957	0.0954626	6.0444	6.0444	3421.54	growth coupled non unique
319	6	FUM;G3PD2;MDH;PDH;PGK;PGM	0.0933957	0.0954626	6.0444	6.0444	3421.54	growth coupled non unique
320	6	ACS;FUM;G3PD2;PDH;PGK;PGM	0.0933962	0.0954632	6.04439	6.04439	3421.54	growth coupled non unique
321	6	FUM;G3PD2;ICL;PDH;PGK;PGM	0.0933962	0.0954632	6.04439	0.0954632	3421.54	growth coupled non unique
322	6	CITL;FUM;G3PD2;GAPD;PDH;PGM	0.0933962	0.0954632	6.04439	6.04439	3421.54	growth coupled non unique
323	6	FUM;G3PD2;PDH;PGK;PGM	0.0933962	0.0954632	6.04439	6.04439	3421.54	growth coupled non unique
324	6	FUM;G3PD2;GAPD;GLYOX3;PDH;PGM	0.0933962	0.0954632	6.04439	0.0954632	3421.54	growth coupled non unique
325	6	FBP;FUM;G3PD2;GAPD;PDH;PGM	0.0933962	0.0954632	6.04439	0.0954632	3421.54	growth coupled non unique
326	6	FUM;G3PD2;GAPD;ICL;PDH;PGM	0.0933962	0.0954632	6.04439	0.0954632	3421.54	growth coupled non unique
327	6	ACS;FUM;G3PD2;GAPD;PDH;PGM	0.0933962	0.0954632	6.04439	6.04439	3421.54	growth coupled non unique
328	6	FUM;G3PD2;GAPD;PDH;PGM	0.0933962	0.0954632	6.04439	6.04439	3421.54	growth coupled non unique
329	6	G3PD2;GLYCDx;PDH;PGK;PGM;SUCDi	0.0996983	5.98756	5.98756	5.98756	3535.77	growth coupled
330	6	G3PD2;GAPD;GLYCDx;PDH;PGM;SUCDi	0.0996983	5.98756	5.98756	5.98756	3535.77	growth coupled
331	6	F6PA;G3PD2;GAPD;PDH;PGM;SUCDi	0.0996983	0.000123626	5.98756	5.98756	3502.53	growth coupled non unique
332	6	F6PA;G3PD2;PDH;PGK;PGM;SUCDi	0.0996983	0.000123626	5.98756	5.98756	3502.53	growth coupled non unique
333	6	G3PD2;MDH;PDH;PGK;PGM;SUCDi	0.0998795	0.000123851	5.98636	0.000123851	3421.54	growth coupled non unique
334	6	G3PD2;GAPD;MDH;PDH;PGM;SUCDi	0.0998795	0.000123851	5.98636	0.000123851	3421.54	growth coupled non unique
335	6	G3PD2;MALS;PDH;PGK;PGM;SUCDi	0.100818	0.000125014	5.98013	5.98013	3421.54	growth coupled non unique
336	6	G3PD2;GAPD;MALS;PDH;PGM;SUCDi	0.100818	0.000125014	5.98013	5.98013	3421.54	growth coupled non unique
337	6	CITL;G3PD2;GAPD;PDH;PGM;SUCDi	0.10082	0.000125016	5.98011	0.000125016	3421.54	growth coupled non unique
338	6	G3PD2;GAPD;PDH;PGM;PTAr;SUCDi	0.10082	0.000125016	5.98011	5.98011	3421.54	growth coupled non unique
339	6	G3PD2;PDH;PGK;PGM;SUCDi	0.10082	0.000125016	5.98011	0.000125016	3421.54	growth coupled non unique
340	6	G3PD2;GAPD;ICL;PDH;PGM;SUCDi	0.10082	0.000125016	5.98011	5.98011	3421.54	growth coupled non unique
341	6	ACKr;G3PD2;GAPD;PDH;PGM;SUCDi	0.10082	0.000125016	5.98011	5.98011	3421.54	growth coupled non unique
342	6	G3PD2;GAPD;GLYOX3;PDH;PGM;SUCDi	0.10082	0.000125016	5.98011	5.98011	3421.54	growth coupled non unique
343	6	G3PD2;GAPD;PDH;PGM;SUCDi	0.10082	0.000125016	5.98011	0.000125016	3421.54	growth coupled non unique
344	6	FUM;G3PD2;GLYCDx;MALS;PDH;TPI	0.0966312	5.94663	5.94663	5.94663	3681.8	growth coupled
345	6	F6PA;FUM;G3PD2;MALS;PDH;TPI	0.0966312	0.0987697	5.94663	5.94663	3540.68	growth coupled non unique
346	6	F6PA;FUM;G3PD2;MDH;PDH;TPI	0.0966324	0.098771	5.94662	5.94662	3540.68	growth coupled non unique
347	6	FUM;G3PD2;GLYCDx;MDH;PDH;TPI	0.0966324	5.94662	5.94662	5.94662	3681.8	growth coupled
348	6	F6PA;FUM;G3PD2;GLYCDx;PDH;TPI	0.096633	5.94661	5.94661	5.94661	3681.8	growth coupled
349	6	ACS;F6PA;FUM;G3PD2;PDH;TPI	0.096633	0.0987716	5.94661	5.94661	3540.68	growth coupled non unique
350	6	FUM;G3PD2;GLYCDx;ICL;PDH;TPI	0.096633	5.94661	5.94661	5.94661	3681.8	growth coupled
351	6	F6PA;FUM;G3PD2;PDH;SUCDi;TPI	0.096633	0.0987716	5.94661	5.94661	3546.42	growth coupled non unique
352	6	F6PA;FUM;G3PD2;PDH;TPI	0.096633	0.0987716	5.94661	5.94661	3540.68	growth coupled non unique
353	6	FUM;G3PD2;GLYCDx;PDH;TPI	0.096633	5.94661	5.94661	5.94661	3681.8	growth coupled
354	6	CITL;FUM;G3PD2;MALS;PDH;TPI	0.0976842	0.099846	5.93896	5.93896	3540.68	growth coupled non unique
355	6	ACKr;FUM;G3PD2;MALS;PDH;TPI	0.0976842	0.099846	5.93896	5.93896	3540.68	growth coupled non unique
356	6	FBP;FUM;G3PD2;MALS;PDH;TPI	0.0976842	0.099846	5.93896	5.93896	3540.68	growth coupled non unique
357	6	FUM;G3PD2;MALS;PDH;TPI	0.0976842	0.099846	5.93896	0.099846	3540.68	growth coupled non unique
358	6	FUM;G3PD2;MDH;ME2;PDH;TPI	0.0976852	0.0998471	5.93896	0.0998471	3540.68	growth coupled non unique
359	6	ACS;FUM;G3PD2;MDH;PDH;TPI	0.0976854	0.0998473	5.93895	5.93895	3540.68	growth coupled non unique
360	6	FUM;G3PD2;MDH;PDH;SUCDi;TPI	0.0976854	0.0998473	5.93895	0.0998473	3546.42	growth coupled non unique
361	6	FUM;G3PD2;MDH;PDH;TPI	0.0976854	0.0998473	5.93895	5.93895	3540.68	growth coupled non unique
362	6	FUM;G3PD2;GLYOX3;PDH;SUCDi;TPI	0.097686	0.0998479	5.93895	5.93895	3546.42	growth coupled non unique
363	6	FUM;G3PD2;GLYOX3;PDH;TPI	0.097686	0.0998479	5.93895	0.0998479	3540.68	growth coupled non unique
364	6	FUM;G3PD2;PDH;TPI	0.097686	0.0998479	5.93895	0.0998479	3540.68	growth coupled non unique
365	6	FUM;G3PD2;GAPD;GLYCDx;MALS;PDH	0.100529	5.91826	5.91826	5.91826	3535.77	growth coupled
366	6	F6PA;FUM;G3PD2;MALS;PDH;PGK	0.100529	0.102754	5.91826	0.102754	3500.61	growth coupled non unique
367	6	FUM;G3PD2;GLYCDx;MALS;PDH;PGK	0.100529	5.91826	5.91826	5.91826	3535.77	growth coupled
368	6	F6PA;FUM;G3PD2;GAPD;MALS;PDH	0.100529	0.102754	5.91826	0.102754	3500.61	growth coupled non unique
369	6	F6PA;FUM;G3PD2;MDH;PDH;PGK	0.10053	0.102755	5.91825	0.102755	3500.61	growth coupled non unique
370	6	FUM;G3PD2;GLYCDx;MDH;PDH;PGK	0.10053	5.91825	5.91825	5.91825	3535.77	growth coupled
371	6	F6PA;FUM;G3PD2;GAPD;MDH;PDH	0.10053	0.102755	5.91825	0.102755	3500.61	growth coupled non unique
372	6	FUM;G3PD2;GAPD;GLYCDx;MDH;PDH	0.10053	5.91825	5.91825	5.91825	3535.77	growth coupled
373	6	F6PA;FUM;G3PD2;GAPD;PDH	0.100531	0.102756	5.91824	0.102756	3500.61	growth coupled non unique
374	6	ACS;FUM;G3PD2;GAPD;GLYCDx;PDH	0.100531	5.91824	5.91824	5.91824	3535.77	growth coupled
375	6	CITL;FUM;G3PD2;GLYCDx;PDH;PGK	0.100531	5.91824	5.91824	5.91824	3535.77	growth coupled
376	6	CITL;FUM;G3PD2;GAPD;GLYCDx;PDH	0.100531	5.91824	5.91824	5.91824	3535.77	growth coupled
377	6	F6PA;FUM;G3PD2;PDH;PGK;SUCDi	0.100531	0.102756	5.91824	0.102756	3502.53	growth coupled non unique
378	6	ACS;FUM;G3PD2;GLYCDx;PDH;PGK	0.100531	5.91824	5.91824	5.91824	3535.77	growth coupled
379	6	F6PA;FUM;G3PD2;ME2;PDH;PGK	0.100531	0.102756	5.91824	5.91824	3500.61	growth coupled non unique
380	6	F6PA;FUM;G3PD2;ICL;PDH;PGK	0.100531	0.102756	5.91824	0.102756	3500.61	growth coupled non unique
381	6	FUM;G3PD2;GLYCDx;ICL;PDH;PGK	0.100531	5.91824	5.91824	5.91824	3535.77	growth coupled
382	6	CITL;F6PA;FUM;G3PD2;PDH;PGK	0.100531	0.102756	5.91824	5.91824	3500.61	growth coupled non unique
383	6	F6PA;FUM;G3PD2;PDH;PGK	0.100531	0.102756	5.91824	0.102756	3500.61	growth coupled non unique
384	6	FUM;G3PD2;GAPD;GLYCDx;GLYOX3;PDH	0.100531	5.91824	5.91824	5.91824	3535.77	growth coupled
385	6	FUM;G3PD2;GAPD;GLYCDx;PDH	0.100531	5.91824	5.91824	5.91824	3535.77	growth coupled
386	6	FUM;G3PD2;GLYCDx;GLYOX3;PDH;PGK	0.100531	5.91824	5.91824	5.91824	3535.77	growth coupled
387	6	FUM;G3PD2;GLYCDx;PDH;PGK;SUCDi	0.100531	5.91824	5.91824	5.91824	3535.77	growth coupled
388	6	FBP;FUM;G3PD2;GLYCDx;PDH;PGK	0.100531	5.91824	5.91824	5.91824	3535.97	growth coupled
389	6	FUM;G3PD2;GLYCDx;PDH;PGK	0.100531	5.91824	5.91824	5.91824	3535.77	growth coupled
390	6	FUM;G3PD2;GLYOX3;MALS;PDH;PGK	0.101669	0.103919	5.90996	0.103919	3421.54	growth coupled non unique
391	6	FUM;G3PD2;ICL;MALS;PDH;PGK	0.101669	0.103919	5.90996	0.103919	3421.54	growth coupled non unique
392	6	FUM;G3PD2;MALS;PDH;PGK	0.101669	0.103919	5.90996	0.103919	3421.54	growth coupled non unique
393	6	FUM;G3PD2;GAPD;MALS;MDH;PDH	0.101669	0.103919	5.90996	0.103919	3421.54	growth coupled non unique
394	6	FUM;G3PD2;GAPD;MALS;PDH;PTAr	0.101669	0.103919	5.90996	5.90996	3421.54	growth coupled non unique
395	6	ACS;FUM;G3PD2;GAPD;MALS;PDH	0.101669	0.103919	5.90996	5.90996	3421.54	growth coupled non unique
396	6	FUM;G3PD2;GAPD;MALS;PDH;SUCDi	0.101669	0.103919	5.90996	5.90996	3421.54	growth coupled non unique
397	6	FUM;G3PD2;GAPD;ICL;MALS;PDH	0.101669	0.103919	5.90996	0.103919	3421.54	growth coupled non unique
398	6	FBA;FUM;G3PD2;GAPD;MALS;PDH	0.101669	0.103919	5.90996	0.103919	3421.54	growth coupled non unique
399	6	CITL;FUM;G3PD2;GAPD;MALS;PDH	0.101669	0.103919	5.90996	5.90996	3421.54	growth coupled non unique
400	6	FUM;G3PD2;GAPD;MALS;PDH	0.101669	0.103919	5.90996	0.103919	3421.54	growth coupled non unique
401	6	FUM;G3PD2;GAPD;MDH;ME2;PDH	0.10167	0.10392	5.90995	0.10392	3421.54	growth coupled non unique
402	6	FUM;G3PD2;MDH;ME2;PDH;PGK	0.10167	0.10392	5.90995	0.10392	3421.54	growth coupled non unique
403	6	FUM;G3PD2;ICL;MDH;PDH;PGK	0.10167	0.10392	5.90995	0.10392	3421.54	growth coupled non unique
404	6	ACS;FUM;G3PD2;MDH;PDH;PGK	0.10167	0.10392	5.90995	0.10392	3421.54	growth coupled non unique
405	6	ACS;FUM;G3PD2;GAPD;MDH;PDH	0.10167	0.10392	5.90995	0.10392	3421.54	growth coupled non unique
406	6	FUM;G3PD2;GAPD;GLYOX3;MDH;PDH	0.10167	0.10392	5.90995	0.10392	3421.54	growth coupled non unique
407	6	CITL;FUM;G3PD2;GAPD;MDH;PDH	0.10167	0.10392	5.90995	0.10392	3421.54	growth coupled non unique
408	6	FUM;G3PD2;GAPD;MDH;PDH	0.10167	0.10392	5.90995	0.10392	3421.54	growth coupled non unique
409	6	FUM;G3PD2;MDH;ME1;PDH;PGK	0.10167	0.10392	5.90995	0.10392	3421.54	growth coupled non unique
410	6	CITL;FUM;G3PD2;MDH;PDH;PGK	0.10167	0.10392	5.90995	0.10392	3421.54	growth coupled non unique
411	7	ACKr;AKGDH;FUM;G3PD2;GLYCDx;PDH;TPI	0.050898	6.25901	6.25901	6.25901	5595.83	growth coupled
412	7	AKGDH;FUM;G3PD2;GLYCDx;PDH;PTAr;TPI	0.050898	6.25901	6.25901	6.25901	5595.83	growth coupled
413	7	FUM;G3PD2;GLYCDx;PDH;PTAr;SUCOAS;TPI	0.0511056	6.25741	6.25741	6.25741	5597.52	growth coupled
414	7	ACKr;FUM;G3PD2;GLYCDx;PDH;SUCOAS;TPI	0.0511056	6.25741	6.25741	6.25741	5597.52	growth coupled
415	7	AKGDH;FUM;G3PD2;GLYCDx;PDH;PGK;PTAr	0.0530946	6.24213	6.24213	6.24213	5441.34	growth coupled
416	7	ACKr;AKGDH;FUM;G3PD2;GLYCDx;PDH;PGK	0.0530946	6.24213	6.24213	6.24213	5441.34	growth coupled
417	7	AKGDH;FUM;G3PD2;GAPD;GLYCDx;PDH;PTAr	0.0530946	6.24213	6.24213	6.24213	5441.34	growth coupled
418	7	ACKr;AKGDH;FUM;G3PD2;GAPD;GLYCDx;PDH	0.0530946	6.24213	6.24213	6.24213	5441.34	growth coupled
419	7	FUM;G3PD2;GLYCDx;PDH;PGK;PTAr;SUCOAS	0.0533206	6.2404	6.2404	6.2404	5442.47	growth coupled
420	7	ACKr;FUM;G3PD2;GLYCDx;PDH;PGK;SUCOAS	0.0533206	6.2404	6.2404	6.2404	5442.47	growth coupled
421	7	ACKr;FUM;G3PD2;GAPD;GLYCDx;PDH;SUCOAS	0.0533206	6.2404	6.2404	6.2404	5442.47	growth coupled
422	7	FUM;G3PD2;GAPD;GLYCDx;PDH;PTAr;SUCOAS	0.0533206	6.2404	6.2404	6.2404	5442.47	growth coupled
423	7	ACKr;AKGDH;G3PD2;GLYCDx;PDH;SUCDi;TPI	0.0549971	6.21871	6.21871	6.21871	5597.25	growth coupled
424	7	AKGDH;G3PD2;GLYCDx;PDH;PTAr;SUCDi;TPI	0.0549971	6.21871	6.21871	6.21871	5597.25	growth coupled
425	7	G3PD2;GLYCDx;PDH;PTAr;SUCDi;SUCOAS;TPI	0.0552396	6.21681	6.21681	6.21681	5598.97	growth coupled
426	7	ACKr;G3PD2;GLYCDx;PDH;SUCDi;SUCOAS;TPI	0.0552396	6.21681	6.21681	6.21681	5598.97	growth coupled
427	7	ACKr;AKGDH;G3PD2;GLYCDx;PDH;PGK;SUCDi	0.0575707	6.19853	6.19853	6.19853	5441.34	growth coupled
428	7	AKGDH;G3PD2;GAPD;GLYCDx;PDH;PTAr;SUCDi	0.0575707	6.19853	6.19853	6.19853	5441.34	growth coupled
429	7	ACKr;AKGDH;G3PD2;GAPD;GLYCDx;PDH;SUCDi	0.0575707	6.19853	6.19853	6.19853	5441.34	growth coupled
430	7	AKGDH;G3PD2;GLYCDx;PDH;PGK;PTAr;SUCDi	0.0575707	6.19853	6.19853	6.19853	5441.34	growth coupled
431	7	ACKr;G3PD2;GLYCDx;PDH;PGK;SUCDi;SUCOAS	0.0578365	6.19644	6.19644	6.19644	5442.47	growth coupled
432	7	G3PD2;GAPD;GLYCDx;PDH;PTAr;SUCDi;SUCOAS	0.0578365	6.19644	6.19644	6.19644	5442.47	growth coupled
433	7	G3PD2;GLYCDx;PDH;PGK;PTAr;SUCDi;SUCOAS	0.0578365	6.19644	6.19644	6.19644	5442.47	growth coupled
434	7	ACKr;G3PD2;GAPD;GLYCDx;PDH;SUCDi;SUCOAS	0.0578365	6.19644	6.19644	6.19644	5442.47	growth coupled
435	7	F6PA;FUM;G3PD2;GAPD;MALS;PDH;PGM	0.0924316	0.0944772	6.05065	6.05065	3500.61	growth coupled non unique
436	7	FUM;G3PD2;GAPD;GLYCDx;MALS;PDH;PGM	0.0924316	6.05065	6.05065	6.05065	3535.77	growth coupled
437	7	F6PA;FUM;G3PD2;MALS;PDH;PGK;PGM	0.0924316	0.0944772	6.05065	6.05065	3500.61	growth coupled non unique
438	7	FUM;G3PD2;GLYCDx;MALS;PDH;PGK;PGM	0.0924316	6.05065	6.05065	6.05065	3535.77	growth coupled
439	7	FUM;G3PD2;GLYCDx;MDH;PDH;PGK;PGM	0.0924327	6.05064	6.05064	6.05064	3535.77	growth coupled
440	7	F6PA;FUM;G3PD2;MDH;PDH;PGK;PGM	0.0924327	0.0944783	6.05064	6.05064	3500.61	growth coupled non unique
441	7	FUM;G3PD2;GAPD;GLYCDx;MDH;PDH;PGM	0.0924327	6.05064	6.05064	6.05064	3535.77	growth coupled
442	7	F6PA;FUM;G3PD2;GAPD;MDH;PDH;PGM	0.0924327	0.0944783	6.05064	6.05064	3500.61	growth coupled non unique
443	7	ACS;F6PA;FUM;G3PD2;GAPD;PDH;PGM	0.0924332	0.0944789	6.05064	6.05064	3500.61	growth coupled non unique
444	7	FUM;G3PD2;GAPD;GLYCDx;PDH;PGM	0.0924332	6.05064	6.05064	6.05064	3535.77	growth coupled
445	7	F6PA;FUM;G3PD2;GAPD;PDH;PGM	0.0924332	0.0944789	6.05064	6.05064	3500.61	growth coupled non unique
446	7	F6PA;FUM;G3PD2;PDH;PGK;PGM	0.0924332	0.0944789	6.05064	6.05064	3500.61	growth coupled non unique
447	7	FUM;G3PD2;GLYCDx;ICL;PDH;PGK;PGM	0.0924332	6.05064	6.05064	6.05064	3535.77	growth coupled
448	7	ACKr;FUM;G3PD2;GLYCDx;PDH;PGK;PGM	0.0924332	6.05064	6.05064	6.05064	3535.77	growth coupled
449	7	ACS;FUM;G3PD2;GLYCDx;PDH;PGK;PGM	0.0924332	6.05064	6.05064	6.05064	3535.77	growth coupled
450	7	FUM;G3PD2;GLYCDx;PDH;PGK;PGM	0.0924332	6.05064	6.05064	6.05064	3535.77	growth coupled
451	7	FUM;G3PD2;MALS;PDH;PGK;PGM;SUCDi	0.0933945	0.0954615	6.04441	6.04441	3421.54	growth coupled non unique
452	7	FUM;G3PD2;MALS;PDH;PGK;PGM;PTAr	0.0933945	0.0954615	6.04441	6.04441	3421.54	growth coupled non unique
453	7	FUM;G3PD2;GLYOX3;MALS;PDH;PGK;PGM	0.0933945	0.0954615	6.04441	0.0954615	3421.54	growth coupled non unique
454	7	FUM;G3PD2;MALS;PDH;PGK;PGM	0.0933945	0.0954615	6.04441	6.04441	3421.54	growth coupled non unique
455	7	FUM;G3PD2;GAPD;MALS;PDH;PGM;SUCDi	0.0933945	0.0954615	6.04441	6.04441	3421.54	growth coupled non unique
456	7	FUM;G3PD2;GAPD;GLYOX3;MALS;PDH;PGM	0.0933945	0.0954615	6.04441	0.0954615	3421.54	growth coupled non unique
457	7	FUM;G3PD2;GAPD;MALS;PDH;PGM	0.0933945	0.0954615	6.04441	6.04441	3421.54	growth coupled non unique
458	7	FUM;G3PD2;MDH;ME2;PDH;PGK;PGM	0.0933955	0.0954625	6.0444	0.0954625	3421.54	growth coupled non unique
459	7	FUM;G3PD2;GAPD;MDH;ME2;PDH;PGM	0.0933955	0.0954625	6.0444	0.0954625	3421.54	growth coupled non unique
460	7	ACS;FUM;G3PD2;MDH;PDH;PGK;PGM	0.0933957	0.0954626	6.0444	6.0444	3421.54	growth coupled non unique
461	7	FUM;G3PD2;GLYOX3;MDH;PDH;PGK;PGM	0.0933957	0.0954626	6.0444	0.0954626	3421.54	growth coupled non unique
462	7	ACS;FUM;G3PD2;GAPD;MDH;PDH;PGM	0.0933957	0.0954626	6.0444	6.0444	3421.54	growth coupled non unique
463	7	FUM;G3PD2;MDH;PDH;PGK;PGM;PYK	0.0933957	0.0954626	6.0444	6.0444	3421.54	growth coupled non unique
464	7	FUM;G3PD2;GAPD;GLYOX3;MDH;PDH;PGM	0.0933957	0.0954626	6.0444	0.0954626	3421.54	growth coupled non unique
465	7	FUM;G3PD2;GAPD;MDH;PDH;PGK;PGM	0.0933957	0.0954626	6.0444	6.0444	3421.54	growth coupled non unique
466	7	ACKr;FUM;G3PD2;GAPD;MDH;PDH;PGM	0.0933957	0.0954626	6.0444	6.0444	3421.54	growth coupled non unique
467	7	FUM;G3PD2;MDH;PDH;PGK;PGM	0.0933957	0.0954626	6.0444	6.0444	3421.54	growth coupled non unique
468	7	FUM;G3PD2;GAPD;MDH;PDH;PGM	0.0933957	0.0954626	6.0444	6.0444	3421.54	growth coupled non unique
469	7	FUM;G3PD2;GAPD;PDH;PGM	0.0933962	0.0954632	6.04439	6.04439	3421.54	growth coupled non unique
470	7	FUM;G3PD2;PDH;PGK;PGM	0.0933962	0.0954632	6.04439	6.04439	3421.54	growth coupled non unique
471	7	G3PD2;GAPD;GLYCDx;MDH;PDH;PGM;SUCDi	0.098779	5.99367	5.99367	5.99367	3535.77	growth coupled
472	7	F6PA;G3PD2;GAPD;MDH;PDH;PGM;SUCDi	0.098779	0.000122486	5.99367	0.000122486	3502.53	growth coupled non unique
473	7	F6PA;G3PD2;MDH;PDH;PGK;PGM;SUCDi	0.098779	0.000122486	5.99367	0.000122486	3502.53	growth coupled non unique
474	7	G3PD2;GLYCDx;MDH;PDH;PGK;PGM;SUCDi	0.098779	5.99367	5.99367	5.99367	3535.77	growth coupled
475	7	G3PD2;MDH;ME2;PDH;PGK;PGM;SUCDi	0.0995701	0.000123467	5.98841	5.98841	3421.54	growth coupled non unique
476	7	G3PD2;GAPD;MDH;ME2;PDH;PGM;SUCDi	0.0995701	0.000123467	5.98841	5.98841	3421.54	growth coupled non unique
477	7	F6PA;G3PD2;GAPD;MALS;PDH;PGM;SUCDi	0.0996964	0.000123623	5.98758	0.000123623	3502.53	growth coupled non unique
478	7	G3PD2;GAPD;GLYCDx;MALS;PDH;PGM;SUCDi	0.0996964	5.98758	5.98758	5.98758	3535.77	growth coupled
479	7	F6PA;G3PD2;MALS;PDH;PGK;PGM;SUCDi	0.0996964	0.000123623	5.98758	0.000123623	3502.53	growth coupled non unique
480	7	G3PD2;GLYCDx;MALS;PDH;PGK;PGM;SUCDi	0.0996964	5.98758	5.98758	5.98758	3535.77	growth coupled
481	7	F6PA;G3PD2;GAPD;PDH;PGM;PTAr;SUCDi	0.0996983	0.000123626	5.98756	5.98756	3502.53	growth coupled non unique
482	7	ACS;G3PD2;GLYCDx;PDH;PGK;PGM;SUCDi	0.0996983	5.98756	5.98756	5.98756	3535.77	growth coupled
483	7	G3PD2;GLYCDx;PDH;PGK;PGM;SUCDi	0.0996983	5.98756	5.98756	5.98756	3535.77	growth coupled
484	7	F6PA;G3PD2;GAPD;ICL;PDH;PGM;SUCDi	0.0996983	0.000123626	5.98756	5.98756	3502.53	growth coupled non unique
485	7	F6PA;G3PD2;GLYOX3;PDH;PGK;PGM;SUCDi	0.0996983	0.000123626	5.98756	5.98756	3502.53	growth coupled non unique
486	7	ACS;G3PD2;GAPD;GLYCDx;PDH;PGM;SUCDi	0.0996983	5.98756	5.98756	5.98756	3535.77	growth coupled
487	7	G3PD2;GAPD;GLYCDx;ME2;PDH;PGM;SUCDi	0.0996983	5.98756	5.98756	5.98756	3535.77	growth coupled
488	7	ACS;F6PA;G3PD2;PDH;PGK;PGM;SUCDi	0.0996983	0.000123626	5.98756	5.98756	3502.53	growth coupled non unique
489	7	ACKr;G3PD2;GAPD;GLYCDx;PDH;PGM;SUCDi	0.0996983	5.98756	5.98756	5.98756	3535.77	growth coupled
490	7	F6PA;G3PD2;GAPD;GLYOX3;PDH;PGM;SUCDi	0.0996983	0.000123626	5.98756	5.98756	3502.53	growth coupled non unique
491	7	F6PA;G3PD2;PDH;PGK;PGM;SUCDi	0.0996983	0.000123626	5.98756	5.98756	3502.53	growth coupled non unique
492	7	G3PD2;GAPD;GLYCDx;GLYOX3;PDH;PGM;SUCDi	0.0996983	5.98756	5.98756	5.98756	3535.77	growth coupled
493	7	ACS;F6PA;G3PD2;GAPD;PDH;PGM;SUCDi	0.0996983	0.000123626	5.98756	5.98756	3502.53	growth coupled non unique
494	7	F6PA;G3PD2;GAPD;PDH;PGM;PYK;SUCDi	0.0996983	0.000123626	5.98756	5.98756	3502.53	growth coupled non unique
495	7	G3PD2;GAPD;GLYCDx;ICL;PDH;PGM;SUCDi	0.0996983	5.98756	5.98756	5.98756	3535.77	growth coupled
496	7	CITL;G3PD2;GAPD;GLYCDx;PDH;PGM;SUCDi	0.0996983	5.98756	5.98756	5.98756	3535.77	growth coupled
497	7	G3PD2;GAPD;GLYCDx;PDH;PGM;PTAr;SUCDi	0.0996983	5.98756	5.98756	5.98756	3535.77	growth coupled
498	7	F6PA;G3PD2;GAPD;PDH;PGM;SUCDi	0.0996983	0.000123626	5.98756	5.98756	3502.53	growth coupled non unique
499	7	FBA;G3PD2;GAPD;GLYCDx;PDH;PGM;SUCDi	0.0996983	5.98756	5.98756	5.98756	3535.97	growth coupled
500	7	FBP;G3PD2;GAPD;GLYCDx;PDH;PGM;SUCDi	0.0996983	5.98756	5.98756	5.98756	3535.97	growth coupled
501	7	G3PD2;GAPD;GLYCDx;ME1;PDH;PGM;SUCDi	0.0996983	5.98756	5.98756	5.98756	3535.77	growth coupled
502	7	G3PD2;GAPD;GLYCDx;PDH;PGM;SUCDi	0.0996983	5.98756	5.98756	5.98756	3535.77	growth coupled
503	7	G3PD2;GAPD;MALS;MDH;PDH;PGM;SUCDi	0.0998782	0.000123849	5.98637	5.98637	3421.54	growth coupled non unique
504	7	G3PD2;MALS;MDH;PDH;PGK;PGM;SUCDi	0.0998782	0.000123849	5.98637	5.98637	3421.54	growth coupled non unique
505	7	G3PD2;MDH;PDH;PGK;PGM;PTAr;SUCDi	0.0998795	0.000123851	5.98636	0.000123851	3421.54	growth coupled non unique
506	7	ACS;G3PD2;MDH;PDH;PGK;PGM;SUCDi	0.0998795	0.000123851	5.98636	0.000123851	3421.54	growth coupled non unique
507	7	G3PD2;GAPD;MDH;PDH;PGM;SUCDi	0.0998795	0.000123851	5.98636	0.000123851	3421.54	growth coupled non unique
508	7	G3PD2;MDH;ME1;PDH;PGK;PGM;SUCDi	0.0998795	0.000123851	5.98636	5.98636	3421.54	growth coupled non unique
509	7	G3PD2;GLYOX3;MDH;PDH;PGK;PGM;SUCDi	0.0998795	0.000123851	5.98636	0.000123851	3421.54	growth coupled non unique
510	8	AKGDH;FUM;G3PD2;GLYCDx;PDH;PGK;PGM;PTAr	0.0484291	6.27797	6.27797	6.27797	5441.34	growth coupled
511	8	ACKr;AKGDH;FUM;G3PD2;GAPD;GLYCDx;PDH;PGM	0.0484291	6.27797	6.27797	6.27797	5441.34	growth coupled
512	8	ACKr;AKGDH;FUM;G3PD2;GLYCDx;PDH;PGK;PGM	0.0484291	6.27797	6.27797	6.27797	5441.34	growth coupled
513	8	AKGDH;FUM;G3PD2;GAPD;GLYCDx;PDH;PGM;PTAr	0.0484291	6.27797	6.27797	6.27797	5441.34	growth coupled
514	8	FUM;G3PD2;GAPD;GLYCDx;PDH;PGM;PTAr;SUCOAS	0.0486171	6.27653	6.27653	6.27653	5442.47	growth coupled
515	8	ACKr;FUM;G3PD2;GAPD;GLYCDx;PDH;PGM;SUCOAS	0.0486171	6.27653	6.27653	6.27653	5442.47	growth coupled
516	8	ACKr;FUM;G3PD2;GLYCDx;PDH;PGK;PGM;SUCOAS	0.0486171	6.27653	6.27653	6.27653	5442.47	growth coupled
517	8	FUM;G3PD2;GLYCDx;PDH;PGK;PGM;PTAr;SUCOAS	0.0486171	6.27653	6.27653	6.27653	5442.47	growth coupled
518	8	AKGDH;FUM;G3PD2;GLYCDx;ME2;PDH;PTAr;TPI	0.050898	6.25901	6.25901	6.25901	5611.49	growth coupled
519	8	AKGDH;FUM;G3PD2;GLYCDx;PDH;PTAr;TPI	0.050898	6.25901	6.25901	6.25901	5595.83	growth coupled
520	8	ACKr;AKGDH;FUM;G3PD2;GLYCDx;GLYOX3;PDH;TPI	0.050898	6.25901	6.25901	6.25901	5595.83	growth coupled
521	8	ACKr;AKGDH;FUM;G3PD2;GLYCDx;ME2;PDH;TPI	0.050898	6.25901	6.25901	6.25901	5611.49	growth coupled
522	8	ACKr;AKGDH;F6PA;FUM;G3PD2;GLYCDx;PDH;TPI	0.050898	6.25901	6.25901	6.25901	5595.83	growth coupled
523	8	ACKr;AKGDH;CITL;FUM;G3PD2;GLYCDx;PDH;TPI	0.050898	6.25901	6.25901	6.25901	5595.83	growth coupled
524	8	ACKr;AKGDH;FUM;G3PD2;GLYCDx;PDH;TPI	0.050898	6.25901	6.25901	6.25901	5595.83	growth coupled
525	8	ACKr;FUM;G3PD2;GLYCDx;GLYOX3;PDH;SUCOAS;TPI	0.0511056	6.25741	6.25741	6.25741	5597.52	growth coupled
526	8	FUM;G3PD2;GLYCDx;GLYOX3;PDH;PTAr;SUCOAS;TPI	0.0511056	6.25741	6.25741	6.25741	5597.52	growth coupled
527	8	ACKr;FUM;G3PD2;GLYCDx;PDH;SUCDi;SUCOAS;TPI	0.0511056	6.25741	6.25741	6.25741	5598.97	growth coupled
528	8	F6PA;FUM;G3PD2;GLYCDx;PDH;PTAr;SUCOAS;TPI	0.0511056	6.25741	6.25741	6.25741	5597.52	growth coupled
529	8	FUM;G3PD2;GLYCDx;PDH;PTAr;SUCOAS;TPI	0.0511056	6.25741	6.25741	6.25741	5597.52	growth coupled
530	8	ACKr;FUM;G3PD2;GLYCDx;PDH;SUCOAS;TPI	0.0511056	6.25741	6.25741	6.25741	5597.52	growth coupled
531	8	ACKr;AKGDH;FUM;G3PD2;GAPD;GLYCDx;ME2;PDH	0.0530946	6.24213	6.24213	6.24213	5441.34	growth coupled
532	8	ACKr;ACS;AKGDH;FUM;G3PD2;GLYCDx;PDH;PGK	0.0530946	6.24213	6.24213	6.24213	5441.34	growth coupled
533	8	ACKr;AKGDH;FUM;G3PD2;GAPD;GLYCDx;PDH;SUCOAS	0.0530946	6.24213	6.24213	6.24213	5442.47	growth coupled
534	8	ACKr;AKGDH;FUM;G3PD2;GLYCDx;PDH;PGK;SUCOAS	0.0530946	6.24213	6.24213	6.24213	5442.47	growth coupled
535	8	AKGDH;FUM;G3PD2;GLYCDx;PDH;PGK;PTAr;SUCOAS	0.0530946	6.24213	6.24213	6.24213	5442.47	growth coupled
536	8	AKGDH;F6PA;FUM;G3PD2;GLYCDx;PDH;PGK;PTAr	0.0530946	6.24213	6.24213	6.24213	5442.03	growth coupled
537	8	AKGDH;FUM;G3PD2;GLYCDx;PDH;PGK;PTAr;PYK	0.0530946	6.24213	6.24213	6.24213	5441.34	growth coupled
538	8	AKGDH;CITL;FUM;G3PD2;GAPD;GLYCDx;PDH;PTAr	0.0530946	6.24213	6.24213	6.24213	5441.34	growth coupled
539	8	AKGDH;FUM;G3PD2;GAPD;GLYCDx;PDH;PGK;PTAr	0.0530946	6.24213	6.24213	6.24213	5441.34	growth coupled
540	8	ACKr;AKGDH;FUM;G3PD2;GAPD;GLYCDx;PDH;SUCDi	0.0530946	6.24213	6.24213	6.24213	5441.34	growth coupled
541	8	ACKr;AKGDH;FUM;G3PD2;GLYCDx;PDH;PGK;PYK	0.0530946	6.24213	6.24213	6.24213	5441.34	growth coupled
542	8	ACKr;AKGDH;FUM;G3PD2;GLYCDx;PDH;PGK	0.0530946	6.24213	6.24213	6.24213	5441.34	growth coupled
543	8	AKGDH;FUM;G3PD2;GLYCDx;GLYOX3;PDH;PGK;PTAr	0.0530946	6.24213	6.24213	6.24213	5441.34	growth coupled
544	8	AKGDH;FUM;G3PD2;GAPD;GLYCDx;ME2;PDH;PTAr	0.0530946	6.24213	6.24213	6.24213	5441.34	growth coupled
545	8	ACS;AKGDH;FUM;G3PD2;GAPD;GLYCDx;PDH;PTAr	0.0530946	6.24213	6.24213	6.24213	5441.34	growth coupled
546	8	ACKr;AKGDH;FUM;G3PD2;GAPD;GLYCDx;PDH;PTAr	0.0530946	6.24213	6.24213	6.24213	5441.34	growth coupled
547	8	AKGDH;FUM;G3PD2;GAPD;GLYCDx;PDH;PTAr;SUCOAS	0.0530946	6.24213	6.24213	6.24213	5442.47	growth coupled
548	8	AKGDH;FUM;G3PD2;GLYCDx;PDH;PGK;PTAr;SUCDi	0.0530946	6.24213	6.24213	6.24213	5441.34	growth coupled
549	8	AKGDH;FUM;G3PD2;GAPD;GLYCDx;PDH;PTAr;SUCDi	0.0530946	6.24213	6.24213	6.24213	5441.34	growth coupled
550	8	ACKr;AKGDH;FUM;G3PD2;GAPD;GLYCDx;GLYOX3;PDH	0.0530946	6.24213	6.24213	6.24213	5441.34	growth coupled
551	8	AKGDH;FUM;G3PD2;GAPD;GLYCDx;PDH;PTAr	0.0530946	6.24213	6.24213	6.24213	5441.34	growth coupled
552	8	ACKr;AKGDH;FBP;FUM;G3PD2;GAPD;GLYCDx;PDH	0.0530946	6.24213	6.24213	6.24213	5441.35	growth coupled
553	8	ACKr;AKGDH;F6PA;FUM;G3PD2;GAPD;GLYCDx;PDH	0.0530946	6.24213	6.24213	6.24213	5442.03	growth coupled
554	8	AKGDH;FUM;G3PD2;GLYCDx;PDH;PGK;PTAr	0.0530946	6.24213	6.24213	6.24213	5441.34	growth coupled
555	8	ACKr;AKGDH;CITL;FUM;G3PD2;GAPD;GLYCDx;PDH	0.0530946	6.24213	6.24213	6.24213	5441.34	growth coupled
556	8	ACKr;ACS;AKGDH;FUM;G3PD2;GAPD;GLYCDx;PDH	0.0530946	6.24213	6.24213	6.24213	5441.34	growth coupled
557	8	ACKr;AKGDH;FUM;G3PD2;GAPD;GLYCDx;PDH	0.0530946	6.24213	6.24213	6.24213	5441.34	growth coupled
558	8	ACKr;AKGDH;G3PD2;GLYCDx;PDH;PGK;PGM;SUCDi	0.0521257	6.24123	6.24123	6.24123	5441.34	growth coupled
559	8	AKGDH;G3PD2;GLYCDx;PDH;PGK;PGM;PTAr;SUCDi	0.0521257	6.24123	6.24123	6.24123	5441.34	growth coupled
560	8	ACKr;AKGDH;G3PD2;GAPD;GLYCDx;PDH;PGM;SUCDi	0.0521257	6.24123	6.24123	6.24123	5441.34	growth coupled
561	8	AKGDH;G3PD2;GAPD;GLYCDx;PDH;PGM;PTAr;SUCDi	0.0521257	6.24123	6.24123	6.24123	5441.34	growth coupled
562	8	ACKr;ACS;FUM;G3PD2;GAPD;GLYCDx;PDH;SUCOAS	0.0533206	6.2404	6.2404	6.2404	5442.47	growth coupled
563	8	ACS;FUM;G3PD2;GAPD;GLYCDx;PDH;PTAr;SUCOAS	0.0533206	6.2404	6.2404	6.2404	5442.47	growth coupled
564	8	FUM;G3PD2;GLYCDx;GLYOX3;PDH;PGK;PTAr;SUCOAS	0.0533206	6.2404	6.2404	6.2404	5442.47	growth coupled
565	8	F6PA;FUM;G3PD2;GAPD;GLYCDx;PDH;PTAr;SUCOAS	0.0533206	6.2404	6.2404	6.2404	5443.15	growth coupled
566	8	ACS;FUM;G3PD2;GLYCDx;PDH;PGK;PTAr;SUCOAS	0.0533206	6.2404	6.2404	6.2404	5442.47	growth coupled
567	8	FUM;G3PD2;GAPD;GLYCDx;ME1;PDH;PTAr;SUCOAS	0.0533206	6.2404	6.2404	6.2404	5442.47	growth coupled
568	8	ACKr;F6PA;FUM;G3PD2;GAPD;GLYCDx;PDH;SUCOAS	0.0533206	6.2404	6.2404	6.2404	5443.15	growth coupled
569	8	ACKr;F6PA;FUM;G3PD2;GLYCDx;PDH;PGK;SUCOAS	0.0533206	6.2404	6.2404	6.2404	5443.15	growth coupled
570	8	FUM;G3PD2;GAPD;GLYCDx;GLYOX3;PDH;PTAr;SUCOAS	0.0533206	6.2404	6.2404	6.2404	5442.47	growth coupled
571	8	ACKr;FUM;G3PD2;GLYCDx;PDH;PGK;SUCDi;SUCOAS	0.0533206	6.2404	6.2404	6.2404	5442.47	growth coupled
572	8	ACKr;FUM;G3PD2;GAPD;GLYCDx;GLYOX3;PDH;SUCOAS	0.0533206	6.2404	6.2404	6.2404	5442.47	growth coupled
573	8	ACKr;FUM;G3PD2;GAPD;GLYCDx;PDH;SUCOAS	0.0533206	6.2404	6.2404	6.2404	5442.47	growth coupled
574	8	F6PA;FUM;G3PD2;GLYCDx;PDH;PGK;PTAr;SUCOAS	0.0533206	6.2404	6.2404	6.2404	5443.15	growth coupled
575	8	ACKr;CITL;FUM;G3PD2;GLYCDx;PDH;PGK;SUCOAS	0.0533206	6.2404	6.2404	6.2404	5442.47	growth coupled
576	8	FBA;FUM;G3PD2;GAPD;GLYCDx;PDH;PTAr;SUCOAS	0.0533206	6.2404	6.2404	6.2404	5442.48	growth coupled
577	8	CITL;FUM;G3PD2;GAPD;GLYCDx;PDH;PTAr;SUCOAS	0.0533206	6.2404	6.2404	6.2404	5442.47	growth coupled
578	8	ACKr;FUM;G3PD2;GLYCDx;ME2;PDH;PGK;SUCOAS	0.0533206	6.2404	6.2404	6.2404	5442.47	growth coupled
579	8	FUM;G3PD2;GAPD;GLYCDx;PDH;PTAr;SUCOAS	0.0533206	6.2404	6.2404	6.2404	5442.47	growth coupled
580	8	CITL;FUM;G3PD2;GLYCDx;PDH;PGK;PTAr;SUCOAS	0.0533206	6.2404	6.2404	6.2404	5442.47	growth coupled
581	8	FUM;G3PD2;GLYCDx;PDH;PGK;PTAr;SUCOAS	0.0533206	6.2404	6.2404	6.2404	5442.47	growth coupled
582	8	ACKr;FUM;G3PD2;GLYCDx;PDH;PGK;SUCOAS	0.0533206	6.2404	6.2404	6.2404	5442.47	growth coupled
583	8	ACKr;G3PD2;GLYCDx;PDH;PGK;PGM;SUCDi;SUCOAS	0.0523435	6.23952	6.23952	6.23952	5442.47	growth coupled
584	8	G3PD2;GLYCDx;PDH;PGK;PGM;PTAr;SUCDi;SUCOAS	0.0523435	6.23952	6.23952	6.23952	5442.47	growth coupled
585	8	G3PD2;GAPD;GLYCDx;PDH;PGM;PTAr;SUCDi;SUCOAS	0.0523435	6.23952	6.23952	6.23952	5442.47	growth coupled
586	8	ACKr;G3PD2;GAPD;GLYCDx;PDH;PGM;SUCDi;SUCOAS	0.0523435	6.23952	6.23952	6.23952	5442.47	growth coupled
587	8	AKGDH;F6PA;G3PD2;GLYCDx;PDH;PTAr;SUCDi;TPI	0.0549971	6.21871	6.21871	6.21871	5597.25	growth coupled
588	8	ACKr;AKGDH;G3PD2;GLYCDx;PDH;SUCDi;SUCOAS;TPI	0.0549971	6.21871	6.21871	6.21871	5598.97	growth coupled
589	8	ACKr;AKGDH;G3PD2;GLYCDx;PDH;SUCDi;TPI	0.0549971	6.21871	6.21871	6.21871	5597.25	growth coupled
590	8	AKGDH;G3PD2;GLYCDx;PDH;PTAr;SUCDi;SUCOAS;TPI	0.0549971	6.21871	6.21871	6.21871	5598.97	growth coupled
591	8	AKGDH;G3PD2;GLYCDx;GLYOX3;PDH;PTAr;SUCDi;TPI	0.0549971	6.21871	6.21871	6.21871	5597.25	growth coupled
592	8	AKGDH;G3PD2;GLYCDx;ME1;PDH;PTAr;SUCDi;TPI	0.0549971	6.21871	6.21871	6.21871	5597.25	growth coupled
593	8	AKGDH;G3PD2;GLYCDx;ME2;PDH;PTAr;SUCDi;TPI	0.0549971	6.21871	6.21871	6.21871	5614.15	growth coupled
594	8	AKGDH;FBA;G3PD2;GLYCDx;PDH;PTAr;SUCDi;TPI	0.0549971	6.21871	6.21871	6.21871	5597.25	growth coupled
595	8	AKGDH;FBP;G3PD2;GLYCDx;PDH;PTAr;SUCDi;TPI	0.0549971	6.21871	6.21871	6.21871	5597.25	growth coupled
596	8	AKGDH;G3PD2;GLYCDx;PDH;PTAr;PYK;SUCDi;TPI	0.0549971	6.21871	6.21871	6.21871	5597.25	growth coupled
597	8	AKGDH;G3PD2;GLYCDx;PDH;PTAr;SUCDi;TPI	0.0549971	6.21871	6.21871	6.21871	5597.25	growth coupled
598	8	G3PD2;GLYCDx;GLYOX3;PDH;PTAr;SUCDi;SUCOAS;TPI	0.0552396	6.21681	6.21681	6.21681	5598.97	growth coupled
599	8	ACKr;G3PD2;GLYCDx;GLYOX3;PDH;SUCDi;SUCOAS;TPI	0.0552396	6.21681	6.21681	6.21681	5598.97	growth coupled
600	8	ACKr;F6PA;G3PD2;GLYCDx;PDH;SUCDi;SUCOAS;TPI	0.0552396	6.21681	6.21681	6.21681	5598.97	growth coupled
601	8	F6PA;G3PD2;GLYCDx;PDH;PTAr;SUCDi;SUCOAS;TPI	0.0552396	6.21681	6.21681	6.21681	5598.97	growth coupled
602	8	ACKr;G3PD2;GLYCDx;PDH;SUCDi;SUCOAS;TPI	0.0552396	6.21681	6.21681	6.21681	5598.97	growth coupled
603	8	CITL;G3PD2;GLYCDx;PDH;PTAr;SUCDi;SUCOAS;TPI	0.0552396	6.21681	6.21681	6.21681	5598.97	growth coupled
604	8	G3PD2;GLYCDx;ME1;PDH;PTAr;SUCDi;SUCOAS;TPI	0.0552396	6.21681	6.21681	6.21681	5598.97	growth coupled
605	8	G3PD2;GLYCDx;PDH;PTAr;SUCDi;SUCOAS;TPI	0.0552396	6.21681	6.21681	6.21681	5598.97	growth coupled
606	8	ACKr;AKGDH;F6PA;G3PD2;GLYCDx;PDH;PGK;SUCDi	0.0575707	6.19853	6.19853	6.19853	5442.03	growth coupled
607	8	AKGDH;FBP;G3PD2;GLYCDx;PDH;PGK;PTAr;SUCDi	0.0575707	6.19853	6.19853	6.19853	5441.35	growth coupled
608	8	AKGDH;G3PD2;GLYCDx;GLYOX3;PDH;PGK;PTAr;SUCDi	0.0575707	6.19853	6.19853	6.19853	5441.34	growth coupled
609	9	ACKr;AKGDH;FUM;G3PD2;GAPD;GLYCDx;PDH;PGM;SUCOAS	0.0484291	6.27797	6.27797	6.27797	5442.47	growth coupled
610	9	AKGDH;F6PA;FUM;G3PD2;GLYCDx;PDH;PGK;PGM;PTAr	0.0484291	6.27797	6.27797	6.27797	5442.03	growth coupled
611	9	ACKr;AKGDH;FUM;G3PD2;GAPD;GLYCDx;GLYOX3;PDH;PGM	0.0484291	6.27797	6.27797	6.27797	5441.34	growth coupled
612	9	ACKr;AKGDH;FUM;G3PD2;GAPD;GLYCDx;PDH;PGM;PYK	0.0484291	6.27797	6.27797	6.27797	5441.34	growth coupled
613	9	ACKr;AKGDH;F6PA;FUM;G3PD2;GAPD;GLYCDx;PDH;PGM	0.0484291	6.27797	6.27797	6.27797	5442.03	growth coupled
614	9	AKGDH;F6PA;FUM;G3PD2;GAPD;GLYCDx;PDH;PGM;PTAr	0.0484291	6.27797	6.27797	6.27797	5442.03	growth coupled
615	9	AKGDH;FUM;G3PD2;GAPD;GLYCDx;GLYOX3;PDH;PGM;PTAr	0.0484291	6.27797	6.27797	6.27797	5441.34	growth coupled
616	9	AKGDH;FUM;G3PD2;GAPD;GLYCDx;PDH;PGM;PTAr;SUCOAS	0.0484291	6.27797	6.27797	6.27797	5442.47	growth coupled
617	9	AKGDH;CITL;FUM;G3PD2;GAPD;GLYCDx;PDH;PGM;PTAr	0.0484291	6.27797	6.27797	6.27797	5441.34	growth coupled
618	9	ACKr;AKGDH;FUM;G3PD2;GAPD;GLYCDx;PDH;PGM	0.0484291	6.27797	6.27797	6.27797	5441.34	growth coupled
619	9	AKGDH;FUM;G3PD2;GLYCDx;ME1;PDH;PGK;PGM;PTAr	0.0484291	6.27797	6.27797	6.27797	5441.34	growth coupled
620	9	AKGDH;FUM;G3PD2;GAPD;GLYCDx;PDH;PGM;PTAr	0.0484291	6.27797	6.27797	6.27797	5441.34	growth coupled
621	9	ACKr;AKGDH;FUM;G3PD2;GLYCDx;ME1;PDH;PGK;PGM	0.0484291	6.27797	6.27797	6.27797	5441.34	growth coupled
622	9	ACKr;AKGDH;FUM;G3PD2;GLYCDx;PDH;PGK;PGM	0.0484291	6.27797	6.27797	6.27797	5441.34	growth coupled
623	9	AKGDH;FUM;G3PD2;GLYCDx;PDH;PGK;PGM;PTAr;SUCOAS	0.0484291	6.27797	6.27797	6.27797	5442.47	growth coupled
624	9	AKGDH;FUM;G3PD2;GLYCDx;GLYOX3;PDH;PGK;PGM;PTAr	0.0484291	6.27797	6.27797	6.27797	5441.34	growth coupled
625	9	AKGDH;FUM;G3PD2;GLYCDx;PDH;PGK;PGM;PTAr;SUCDi	0.0484291	6.27797	6.27797	6.27797	5441.34	growth coupled
626	9	AKGDH;FUM;G3PD2;GLYCDx;PDH;PGK;PGM;PTAr;PYK	0.0484291	6.27797	6.27797	6.27797	5441.34	growth coupled
627	9	ACS;AKGDH;FUM;G3PD2;GLYCDx;PDH;PGK;PGM;PTAr	0.0484291	6.27797	6.27797	6.27797	5441.34	growth coupled
628	9	AKGDH;CITL;FUM;G3PD2;GLYCDx;PDH;PGK;PGM;PTAr	0.0484291	6.27797	6.27797	6.27797	5441.34	growth coupled
629	9	AKGDH;FUM;G3PD2;GLYCDx;PDH;PGK;PGM;PTAr	0.0484291	6.27797	6.27797	6.27797	5441.34	growth coupled
630	9	ACKr;FUM;G3PD2;GLYCDx;PDH;PGK;PGM;SUCDi;SUCOAS	0.0486171	6.27653	6.27653	6.27653	5442.47	growth coupled
631	9	ACKr;FUM;G3PD2;GAPD;GLYCDx;ME2;PDH;PGM;SUCOAS	0.0486171	6.27653	6.27653	6.27653	5442.47	growth coupled
632	9	ACS;FUM;G3PD2;GAPD;GLYCDx;PDH;PGM;PTAr;SUCOAS	0.0486171	6.27653	6.27653	6.27653	5442.47	growth coupled
633	9	FUM;G3PD2;GLYCDx;PDH;PGK;PGM;PTAr;SUCDi;SUCOAS	0.0486171	6.27653	6.27653	6.27653	5442.47	growth coupled
634	9	FUM;G3PD2;GAPD;GLYCDx;GLYOX3;PDH;PGM;PTAr;SUCOAS	0.0486171	6.27653	6.27653	6.27653	5442.47	growth coupled
635	9	ACKr;F6PA;FUM;G3PD2;GLYCDx;PDH;PGK;PGM;SUCOAS	0.0486171	6.27653	6.27653	6.27653	5443.15	growth coupled
636	9	ACKr;FUM;G3PD2;GAPD;GLYCDx;PDH;PGM;SUCOAS	0.0486171	6.27653	6.27653	6.27653	5442.47	growth coupled
637	9	ACKr;CITL;FUM;G3PD2;GLYCDx;PDH;PGK;PGM;SUCOAS	0.0486171	6.27653	6.27653	6.27653	5442.47	growth coupled
638	9	FUM;G3PD2;GAPD;GLYCDx;ME1;PDH;PGM;PTAr;SUCOAS	0.0486171	6.27653	6.27653	6.27653	5442.47	growth coupled
639	9	ACKr;FUM;G3PD2;GLYCDx;GLYOX3;PDH;PGK;PGM;SUCOAS	0.0486171	6.27653	6.27653	6.27653	5442.47	growth coupled
640	9	FUM;G3PD2;GAPD;GLYCDx;PDH;PGM;PTAr;SUCOAS	0.0486171	6.27653	6.27653	6.27653	5442.47	growth coupled
641	9	ACKr;FUM;G3PD2;GLYCDx;ME1;PDH;PGK;PGM;SUCOAS	0.0486171	6.27653	6.27653	6.27653	5442.47	growth coupled
642	9	ACKr;FBA;FUM;G3PD2;GLYCDx;PDH;PGK;PGM;SUCOAS	0.0486171	6.27653	6.27653	6.27653	5442.48	growth coupled
643	9	F6PA;FUM;G3PD2;GLYCDx;PDH;PGK;PGM;PTAr;SUCOAS	0.0486171	6.27653	6.27653	6.27653	5443.15	growth coupled
644	9	FUM;G3PD2;GLYCDx;ME2;PDH;PGK;PGM;PTAr;SUCOAS	0.0486171	6.27653	6.27653	6.27653	5442.47	growth coupled
645	9	ACKr;FUM;G3PD2;GLYCDx;PDH;PGK;PGM;SUCOAS	0.0486171	6.27653	6.27653	6.27653	5442.47	growth coupled
646	9	FUM;G3PD2;GLYCDx;GLYOX3;PDH;PGK;PGM;PTAr;SUCOAS	0.0486171	6.27653	6.27653	6.27653	5442.47	growth coupled
647	9	FUM;G3PD2;GLYCDx;PDH;PGK;PGM;PTAr;SUCOAS	0.0486171	6.27653	6.27653	6.27653	5442.47	growth coupled
648	9	ACKr;AKGDH;F6PA;FUM;G3PD2;GLYCDx;GLYOX3;PDH;TPI	0.050898	6.25901	6.25901	6.25901	5595.83	growth coupled
649	9	ACKr;ACS;AKGDH;FUM;G3PD2;GLYCDx;PDH;TPI	0.050898	6.25901	6.25901	6.25901	5595.83	growth coupled
650	9	ACKr;AKGDH;CITL;FUM;G3PD2;GLYCDx;GLYOX3;PDH;TPI	0.050898	6.25901	6.25901	6.25901	5595.83	growth coupled
651	9	ACKr;AKGDH;FUM;G3PD2;GLYCDx;GLYOX3;ME1;PDH;TPI	0.050898	6.25901	6.25901	6.25901	5595.83	growth coupled
652	9	AKGDH;CITL;FUM;G3PD2;GLYCDx;PDH;PTAr;SUCOAS;TPI	0.050898	6.25901	6.25901	6.25901	5597.52	growth coupled
653	9	ACKr;AKGDH;F6PA;FUM;G3PD2;GLYCDx;PDH;SUCOAS;TPI	0.050898	6.25901	6.25901	6.25901	5597.52	growth coupled
654	9	ACKr;AKGDH;F6PA;FUM;G3PD2;GLYCDx;PDH;TPI	0.050898	6.25901	6.25901	6.25901	5595.83	growth coupled
655	9	AKGDH;FUM;G3PD2;GLYCDx;PDH;PTAr;SUCOAS;TPI	0.050898	6.25901	6.25901	6.25901	5597.52	growth coupled
656	9	ACS;AKGDH;F6PA;FUM;G3PD2;GLYCDx;PDH;PTAr;TPI	0.050898	6.25901	6.25901	6.25901	5595.83	growth coupled
657	9	ACKr;AKGDH;FUM;G3PD2;GLYCDx;PDH;TPI	0.050898	6.25901	6.25901	6.25901	5595.83	growth coupled
658	9	AKGDH;FUM;G3PD2;GLYCDx;PDH;PTAr;SUCDi;TPI	0.050898	6.25901	6.25901	6.25901	5597.25	growth coupled
659	9	ACS;AKGDH;FUM;G3PD2;GLYCDx;GLYOX3;PDH;PTAr;TPI	0.050898	6.25901	6.25901	6.25901	5595.83	growth coupled
660	9	AKGDH;FBA;FUM;G3PD2;GLYCDx;GLYOX3;PDH;PTAr;TPI	0.050898	6.25901	6.25901	6.25901	5595.83	growth coupled
661	9	AKGDH;FUM;G3PD2;GLYCDx;ME1;ME2;PDH;PTAr;TPI	0.050898	6.25901	6.25901	6.25901	5611.49	growth coupled
662	9	AKGDH;F6PA;FUM;G3PD2;GLYCDx;GLYOX3;PDH;PTAr;TPI	0.050898	6.25901	6.25901	6.25901	5595.83	growth coupled
663	9	AKGDH;FUM;G3PD2;GLYCDx;GLYOX3;PDH;PTAr;TPI	0.050898	6.25901	6.25901	6.25901	5595.83	growth coupled
664	9	AKGDH;F6PA;FUM;G3PD2;GLYCDx;ME2;PDH;PTAr;TPI	0.050898	6.25901	6.25901	6.25901	5611.49	growth coupled
665	9	ACS;AKGDH;FUM;G3PD2;GLYCDx;PDH;PTAr;PYK;TPI	0.050898	6.25901	6.25901	6.25901	5595.83	growth coupled
666	9	AKGDH;F6PA;FUM;G3PD2;GLYCDx;PDH;PTAr;TPI	0.050898	6.25901	6.25901	6.25901	5595.83	growth coupled
667	9	AKGDH;FUM;G3PD2;GLYCDx;PDH;PTAr;TPI	0.050898	6.25901	6.25901	6.25901	5595.83	growth coupled
668	9	CITL;FUM;G3PD2;GLYCDx;PDH;PTAr;SUCDi;SUCOAS;TPI	0.0511056	6.25741	6.25741	6.25741	5598.97	growth coupled
669	9	ACS;FUM;G3PD2;GLYCDx;GLYOX3;PDH;PTAr;SUCOAS;TPI	0.0511056	6.25741	6.25741	6.25741	5597.52	growth coupled
670	9	ACKr;F6PA;FUM;G3PD2;GLYCDx;PDH;SUCDi;SUCOAS;TPI	0.0511056	6.25741	6.25741	6.25741	5598.97	growth coupled
671	9	ACS;F6PA;FUM;G3PD2;GLYCDx;PDH;PTAr;SUCOAS;TPI	0.0511056	6.25741	6.25741	6.25741	5597.52	growth coupled
672	9	ACKr;F6PA;FUM;G3PD2;GLYCDx;GLYOX3;PDH;SUCOAS;TPI	0.0511056	6.25741	6.25741	6.25741	5597.52	growth coupled
673	9	ACKr;FUM;G3PD2;GLYCDx;PDH;SUCOAS;TPI	0.0511056	6.25741	6.25741	6.25741	5597.52	growth coupled
674	9	ACS;FUM;G3PD2;GLYCDx;PDH;PTAr;SUCDi;SUCOAS;TPI	0.0511056	6.25741	6.25741	6.25741	5598.97	growth coupled
675	9	F6PA;FUM;G3PD2;GLYCDx;ME2;PDH;PTAr;SUCOAS;TPI	0.0511056	6.25741	6.25741	6.25741	5612.77	growth coupled
676	9	ACS;FUM;G3PD2;GLYCDx;PDH;PTAr;SUCOAS;TPI	0.0511056	6.25741	6.25741	6.25741	5597.52	growth coupled
677	9	F6PA;FUM;G3PD2;GLYCDx;PDH;PTAr;SUCDi;SUCOAS;TPI	0.0511056	6.25741	6.25741	6.25741	5598.97	growth coupled
678	9	FUM;G3PD2;GLYCDx;GLYOX3;ME2;PDH;PTAr;SUCOAS;TPI	0.0511056	6.25741	6.25741	6.25741	5612.77	growth coupled
679	9	F6PA;FUM;G3PD2;GLYCDx;PDH;PTAr;SUCOAS;TPI	0.0511056	6.25741	6.25741	6.25741	5597.52	growth coupled
680	9	FUM;G3PD2;GLYCDx;PDH;PTAr;SUCOAS;TPI	0.0511056	6.25741	6.25741	6.25741	5597.52	growth coupled
681	9	AKGDH;FUM;G3PD2;GLYCDx;ME1;ME2;PDH;PGK;PTAr	0.0530946	6.24213	6.24213	6.24213	5441.34	growth coupled
682	9	ACKr;ACS;AKGDH;FUM;G3PD2;GLYCDx;PDH;PGK	0.0530946	6.24213	6.24213	6.24213	5441.34	growth coupled
683	9	AKGDH;F6PA;FUM;G3PD2;GAPD;GLYCDx;PDH;PTAr;SUCOAS	0.0530946	6.24213	6.24213	6.24213	5443.15	growth coupled
684	9	AKGDH;F6PA;FUM;G3PD2;GLYCDx;GLYOX3;PDH;PGK;PTAr	0.0530946	6.24213	6.24213	6.24213	5442.03	growth coupled
685	9	ACKr;AKGDH;FUM;G3PD2;GAPD;GLYCDx;GLYOX3;PDH;SUCOAS	0.0530946	6.24213	6.24213	6.24213	5442.47	growth coupled
686	9	ACKr;ACS;AKGDH;FUM;G3PD2;GAPD;GLYCDx;PDH	0.0530946	6.24213	6.24213	6.24213	5441.34	growth coupled
687	9	ACKr;AKGDH;FUM;G3PD2;GAPD;GLYCDx;GLYOX3;ME2;PDH	0.0530946	6.24213	6.24213	6.24213	5441.34	growth coupled
688	9	ACKr;AKGDH;FUM;G3PD2;GLYCDx;GLYOX3;PDH;PGK	0.0530946	6.24213	6.24213	6.24213	5441.34	growth coupled
689	9	AKGDH;FUM;G3PD2;GLYCDx;GLYOX3;PDH;PGK;PTAr	0.0530946	6.24213	6.24213	6.24213	5441.34	growth coupled
690	9	AKGDH;F6PA;FUM;G3PD2;GLYCDx;PDH;PGK;PTAr;SUCOAS	0.0530946	6.24213	6.24213	6.24213	5443.15	growth coupled
691	9	ACKr;AKGDH;FUM;G3PD2;GLYCDx;PDH;PGK;PTAr	0.0530946	6.24213	6.24213	6.24213	5441.34	growth coupled
692	9	AKGDH;FUM;G3PD2;GAPD;GLYCDx;PDH;PTAr	0.0530946	6.24213	6.24213	6.24213	5441.34	growth coupled
693	9	ACKr;AKGDH;FUM;G3PD2;GAPD;GLYCDx;PDH;SUCOAS	0.0530946	6.24213	6.24213	6.24213	5442.47	growth coupled
694	9	ACKr;AKGDH;F6PA;FUM;G3PD2;GLYCDx;ME2;PDH;PGK	0.0530946	6.24213	6.24213	6.24213	5442.03	growth coupled
695	9	ACKr;AKGDH;FUM;G3PD2;GLYCDx;PDH;PGK;SUCDi	0.0530946	6.24213	6.24213	6.24213	5441.34	growth coupled
696	9	ACKr;AKGDH;FUM;G3PD2;GAPD;GLYCDx;ME1;ME2;PDH	0.0530946	6.24213	6.24213	6.24213	5441.34	growth coupled
697	9	ACKr;AKGDH;CITL;FBP;FUM;G3PD2;GAPD;GLYCDx;PDH	0.0530946	6.24213	6.24213	6.24213	5441.35	growth coupled
698	9	ACKr;AKGDH;FUM;G3PD2;GLYCDx;PDH;PGK;SUCOAS	0.0530946	6.24213	6.24213	6.24213	5442.47	growth coupled
699	9	ACKr;AKGDH;CITL;FUM;G3PD2;GAPD;GLYCDx;ME2;PDH	0.0530946	6.24213	6.24213	6.24213	5441.34	growth coupled
700	9	ACS;AKGDH;FUM;G3PD2;GLYCDx;PDH;PGK;PTAr	0.0530946	6.24213	6.24213	6.24213	5441.34	growth coupled
701	9	ACKr;AKGDH;FUM;G3PD2;GLYCDx;PDH;PGK	0.0530946	6.24213	6.24213	6.24213	5441.34	growth coupled
702	9	AKGDH;FUM;G3PD2;GLYCDx;PDH;PGK;PTAr;SUCDi;SUCOAS	0.0530946	6.24213	6.24213	6.24213	5442.47	growth coupled
703	9	AKGDH;FUM;G3PD2;GLYCDx;PDH;PGK;PTAr	0.0530946	6.24213	6.24213	6.24213	5441.34	growth coupled
704	9	ACKr;AKGDH;FBA;FUM;G3PD2;GAPD;GLYCDx;GLYOX3;PDH	0.0530946	6.24213	6.24213	6.24213	5441.35	growth coupled
705	9	ACKr;AKGDH;FUM;G3PD2;GAPD;GLYCDx;ME1;PDH	0.0530946	6.24213	6.24213	6.24213	5441.34	growth coupled
706	9	ACKr;AKGDH;FUM;G3PD2;GAPD;GLYCDx;PDH	0.0530946	6.24213	6.24213	6.24213	5441.34	growth coupled
707	9	AKGDH;F6PA;G3PD2;GAPD;GLYCDx;PDH;PGM;PTAr;SUCDi	0.0521257	6.24123	6.24123	6.24123	5442.03	growth coupled
708	10	ACS;AKGDH;FUM;G3PD2;GAPD;GLYCDx;ME2;PDH;PGM;PTAr	0.0484291	6.27797	6.27797	6.27797	5441.34	growth coupled
709	10	AKGDH;FUM;G3PD2;GAPD;GLYCDx;ME1;PDH;PGM;PTAr;SUCOAS	0.0484291	6.27797	6.27797	6.27797	5442.47	growth coupled
710	10	ACS;AKGDH;F6PA;FUM;G3PD2;GAPD;GLYCDx;PDH;PGM;PTAr	0.0484291	6.27797	6.27797	6.27797	5442.03	growth coupled
711	10	AKGDH;CITL;FUM;G3PD2;GAPD;GLYCDx;ME1;PDH;PGM;PTAr	0.0484291	6.27797	6.27797	6.27797	5441.34	growth coupled
712	10	ACKr;AKGDH;F6PA;FUM;G3PD2;GLYCDx;GLYOX3;PDH;PGK;PGM	0.0484291	6.27797	6.27797	6.27797	5442.03	growth coupled
713	10	AKGDH;FBA;FUM;G3PD2;GLYCDx;GLYOX3;PDH;PGK;PGM;PTAr	0.0484291	6.27797	6.27797	6.27797	5441.35	growth coupled
714	10	ACKr;AKGDH;CITL;FUM;G3PD2;GAPD;GLYCDx;PDH;PGM;SUCOAS	0.0484291	6.27797	6.27797	6.27797	5442.47	growth coupled
715	10	ACKr;AKGDH;FUM;G3PD2;GLYCDx;GLYOX3;PDH;PGK;PGM;PYK	0.0484291	6.27797	6.27797	6.27797	5441.34	growth coupled
716	10	ACKr;AKGDH;FUM;G3PD2;GLYCDx;GLYOX3;ME2;PDH;PGK;PGM	0.0484291	6.27797	6.27797	6.27797	5441.34	growth coupled
717	10	AKGDH;FUM;G3PD2;GLYCDx;ME2;PDH;PGK;PGM;PTAr;SUCOAS	0.0484291	6.27797	6.27797	6.27797	5442.47	growth coupled
718	10	AKGDH;F6PA;FUM;G3PD2;GAPD;GLYCDx;GLYOX3;PDH;PGM;PTAr	0.0484291	6.27797	6.27797	6.27797	5442.03	growth coupled
719	10	AKGDH;FUM;G3PD2;GLYCDx;ME1;PDH;PGK;PGM;PTAr;SUCOAS	0.0484291	6.27797	6.27797	6.27797	5442.47	growth coupled
720	10	ACKr;AKGDH;FUM;G3PD2;GLYCDx;ME1;ME2;PDH;PGK;PGM	0.0484291	6.27797	6.27797	6.27797	5441.34	growth coupled
721	10	AKGDH;FUM;G3PD2;GLYCDx;GLYOX3;PDH;PGK;PGM;PTAr;SUCOAS	0.0484291	6.27797	6.27797	6.27797	5442.47	growth coupled
722	10	AKGDH;CITL;FUM;G3PD2;GLYCDx;PDH;PGK;PGM;PTAr;SUCOAS	0.0484291	6.27797	6.27797	6.27797	5442.47	growth coupled
723	10	ACKr;AKGDH;F6PA;FUM;G3PD2;GLYCDx;PDH;PGK;PGM	0.0484291	6.27797	6.27797	6.27797	5442.03	growth coupled
724	10	AKGDH;CITL;FUM;G3PD2;GAPD;GLYCDx;GLYOX3;PDH;PGM;PTAr	0.0484291	6.27797	6.27797	6.27797	5441.34	growth coupled
725	10	ACKr;AKGDH;FUM;G3PD2;GLYCDx;PDH;PGK;PGM;PYK;SUCOAS	0.0484291	6.27797	6.27797	6.27797	5442.47	growth coupled
726	10	ACKr;ACS;AKGDH;FUM;G3PD2;GLYCDx;PDH;PGK;PGM;SUCOAS	0.0484291	6.27797	6.27797	6.27797	5442.47	growth coupled
727	10	ACS;AKGDH;FUM;G3PD2;GLYCDx;PDH;PGK;PGM;PTAr;SUCOAS	0.0484291	6.27797	6.27797	6.27797	5442.47	growth coupled
728	10	AKGDH;FUM;G3PD2;GAPD;GLYCDx;ME1;ME2;PDH;PGM;PTAr	0.0484291	6.27797	6.27797	6.27797	5441.34	growth coupled
729	10	ACKr;AKGDH;F6PA;FUM;G3PD2;GAPD;GLYCDx;PDH;PGM;SUCOAS	0.0484291	6.27797	6.27797	6.27797	5443.15	growth coupled
730	10	AKGDH;F6PA;FUM;G3PD2;GAPD;GLYCDx;PDH;PGM;PTAr	0.0484291	6.27797	6.27797	6.27797	5442.03	growth coupled
731	10	ACS;AKGDH;FUM;G3PD2;GAPD;GLYCDx;GLYOX3;PDH;PGM;PTAr	0.0484291	6.27797	6.27797	6.27797	5441.34	growth coupled
732	10	AKGDH;F6PA;FUM;G3PD2;GLYCDx;PDH;PGK;PGM;PTAr;SUCOAS	0.0484291	6.27797	6.27797	6.27797	5443.15	growth coupled
733	10	ACKr;AKGDH;FUM;G3PD2;GAPD;GLYCDx;PDH;PGM;SUCDi;SUCOAS	0.0484291	6.27797	6.27797	6.27797	5442.47	growth coupled
734	10	ACS;AKGDH;FBP;FUM;G3PD2;GLYCDx;PDH;PGK;PGM;PTAr	0.0484291	6.27797	6.27797	6.27797	5441.35	growth coupled
735	10	AKGDH;FUM;G3PD2;GAPD;GLYCDx;GLYOX3;ME2;PDH;PGM;PTAr	0.0484291	6.27797	6.27797	6.27797	5441.34	growth coupled
736	10	ACKr;ACS;AKGDH;FUM;G3PD2;GAPD;GLYCDx;ME1;PDH;PGM	0.0484291	6.27797	6.27797	6.27797	5441.34	growth coupled
737	10	ACKr;AKGDH;FUM;G3PD2;GAPD;GLYCDx;ME1;ME2;PDH;PGM	0.0484291	6.27797	6.27797	6.27797	5441.34	growth coupled
738	10	ACKr;AKGDH;CITL;FUM;G3PD2;GLYCDx;ME2;PDH;PGK;PGM	0.0484291	6.27797	6.27797	6.27797	5441.34	growth coupled
739	10	AKGDH;CITL;FUM;G3PD2;GAPD;GLYCDx;PDH;PGM;PTAr	0.0484291	6.27797	6.27797	6.27797	5441.34	growth coupled
740	10	ACKr;AKGDH;FUM;G3PD2;GAPD;GLYCDx;GLYOX3;ME1;PDH;PGM	0.0484291	6.27797	6.27797	6.27797	5441.34	growth coupled
741	10	ACKr;ACS;AKGDH;F6PA;FUM;G3PD2;GAPD;GLYCDx;PDH;PGM	0.0484291	6.27797	6.27797	6.27797	5442.03	growth coupled
742	10	ACKr;AKGDH;F6PA;FUM;G3PD2;GAPD;GLYCDx;ME1;PDH;PGM	0.0484291	6.27797	6.27797	6.27797	5442.03	growth coupled
743	10	AKGDH;FUM;G3PD2;GAPD;GLYCDx;PDH;PGM;PTAr;SUCDi;SUCOAS	0.0484291	6.27797	6.27797	6.27797	5442.47	growth coupled
744	10	ACKr;ACS;AKGDH;FUM;G3PD2;GAPD;GLYCDx;PDH;PGM;SUCOAS	0.0484291	6.27797	6.27797	6.27797	5442.47	growth coupled
745	10	ACKr;AKGDH;FUM;G3PD2;GLYCDx;ME2;PDH;PGK;PGM;SUCOAS	0.0484291	6.27797	6.27797	6.27797	5442.47	growth coupled
746	10	AKGDH;FUM;G3PD2;GLYCDx;GLYOX3;ME1;PDH;PGK;PGM;PTAr	0.0484291	6.27797	6.27797	6.27797	5441.34	growth coupled
747	10	ACKr;AKGDH;CITL;FUM;G3PD2;GLYCDx;PDH;PGK;PGM;PTAr	0.0484291	6.27797	6.27797	6.27797	5441.34	growth coupled
748	10	ACKr;AKGDH;FUM;G3PD2;GLYCDx;GLYOX3;PDH;PGK;PGM;SUCOAS	0.0484291	6.27797	6.27797	6.27797	5442.47	growth coupled
749	10	AKGDH;FUM;G3PD2;GAPD;GLYCDx;GLYOX3;PDH;PGM;PTAr	0.0484291	6.27797	6.27797	6.27797	5441.34	growth coupled
750	10	ACKr;ACS;AKGDH;FUM;G3PD2;GAPD;GLYCDx;GLYOX3;PDH;PGM	0.0484291	6.27797	6.27797	6.27797	5441.34	growth coupled
751	10	AKGDH;FBA;FUM;G3PD2;GLYCDx;PDH;PGK;PGM;PTAr;SUCOAS	0.0484291	6.27797	6.27797	6.27797	5442.48	growth coupled
752	10	AKGDH;F6PA;FUM;G3PD2;GLYCDx;GLYOX3;PDH;PGK;PGM;PTAr	0.0484291	6.27797	6.27797	6.27797	5442.03	growth coupled
753	10	ACKr;AKGDH;FBP;FUM;G3PD2;GLYCDx;ME1;PDH;PGK;PGM	0.0484291	6.27797	6.27797	6.27797	5441.35	growth coupled
754	10	ACKr;AKGDH;FBA;FUM;G3PD2;GLYCDx;PDH;PGK;PGM;SUCOAS	0.0484291	6.27797	6.27797	6.27797	5442.48	growth coupled
755	10	ACKr;AKGDH;FUM;G3PD2;GLYCDx;PDH;PGK;PGM;SUCOAS	0.0484291	6.27797	6.27797	6.27797	5442.47	growth coupled
756	10	ACKr;AKGDH;F6PA;FUM;G3PD2;GAPD;GLYCDx;PDH;PGM	0.0484291	6.27797	6.27797	6.27797	5442.03	growth coupled
757	10	AKGDH;F6PA;FUM;G3PD2;GLYCDx;ME2;PDH;PGK;PGM;PTAr	0.0484291	6.27797	6.27797	6.27797	5442.03	growth coupled
758	10	AKGDH;FBP;FUM;G3PD2;GLYCDx;PDH;PGK;PGM;PTAr;SUCOAS	0.0484291	6.27797	6.27797	6.27797	5442.48	growth coupled
759	10	ACKr;AKGDH;FUM;G3PD2;GLYCDx;GLYOX3;PDH;PGK;PGM	0.0484291	6.27797	6.27797	6.27797	5441.34	growth coupled
760	10	AKGDH;FUM;G3PD2;GAPD;GLYCDx;ME2;PDH;PGM;PTAr;PYK	0.0484291	6.27797	6.27797	6.27797	5441.34	growth coupled
761	10	AKGDH;F6PA;FUM;G3PD2;GLYCDx;PDH;PGK;PGM;PTAr	0.0484291	6.27797	6.27797	6.27797	5442.03	growth coupled
762	10	ACS;AKGDH;FBP;FUM;G3PD2;GAPD;GLYCDx;PDH;PGM;PTAr	0.0484291	6.27797	6.27797	6.27797	5441.35	growth coupled
763	10	ACKr;ACS;AKGDH;CITL;FUM;G3PD2;GAPD;GLYCDx;PDH;PGM	0.0484291	6.27797	6.27797	6.27797	5441.34	growth coupled
764	10	ACKr;AKGDH;FUM;G3PD2;GAPD;GLYCDx;ME1;PDH;PGM;SUCOAS	0.0484291	6.27797	6.27797	6.27797	5442.47	growth coupled
765	10	AKGDH;FBA;FUM;G3PD2;GAPD;GLYCDx;PDH;PGM;PTAr	0.0484291	6.27797	6.27797	6.27797	5441.35	growth coupled
766	10	ACKr;ACS;AKGDH;FUM;G3PD2;GAPD;GLYCDx;PDH;PGM;SUCDi	0.0484291	6.27797	6.27797	6.27797	5441.34	growth coupled
767	10	ACS;AKGDH;FUM;G3PD2;GAPD;GLYCDx;PDH;PGM;PTAr;SUCOAS	0.0484291	6.27797	6.27797	6.27797	5442.47	growth coupled
768	10	AKGDH;FUM;G3PD2;GLYCDx;PDH;PGK;PGM;PTAr;SUCOAS	0.0484291	6.27797	6.27797	6.27797	5442.47	growth coupled
769	10	AKGDH;FUM;G3PD2;GLYCDx;ME1;ME2;PDH;PGK;PGM;PTAr	0.0484291	6.27797	6.27797	6.27797	5441.34	growth coupled
770	10	ACS;AKGDH;FUM;G3PD2;GLYCDx;GLYOX3;PDH;PGK;PGM;PTAr	0.0484291	6.27797	6.27797	6.27797	5441.34	growth coupled
771	10	ACKr;AKGDH;FUM;G3PD2;GAPD;GLYCDx;PDH;PGM	0.0484291	6.27797	6.27797	6.27797	5441.34	growth coupled
772	10	AKGDH;FUM;G3PD2;GLYCDx;GLYOX3;PDH;PGK;PGM;PTAr;SUCDi	0.0484291	6.27797	6.27797	6.27797	5441.34	growth coupled
773	10	AKGDH;FUM;G3PD2;GAPD;GLYCDx;PDH;PGM;PTAr	0.0484291	6.27797	6.27797	6.27797	5441.34	growth coupled
774	10	ACKr;AKGDH;FUM;G3PD2;GLYCDx;ME2;PDH;PGK;PGM;SUCDi	0.0484291	6.27797	6.27797	6.27797	5441.34	growth coupled
775	10	AKGDH;FUM;G3PD2;GLYCDx;PDH;PGK;PGM;PTAr;SUCDi	0.0484291	6.27797	6.27797	6.27797	5441.34	growth coupled
776	10	ACKr;AKGDH;FBP;FUM;G3PD2;GLYCDx;PDH;PGK;PGM;SUCDi	0.0484291	6.27797	6.27797	6.27797	5441.35	growth coupled
777	10	AKGDH;FUM;G3PD2;GLYCDx;PDH;PGK;PGM;PTAr	0.0484291	6.27797	6.27797	6.27797	5441.34	growth coupled
778	10	ACKr;AKGDH;CITL;FUM;G3PD2;GLYCDx;PDH;PGK;PGM	0.0484291	6.27797	6.27797	6.27797	5441.34	growth coupled
779	10	ACKr;AKGDH;FUM;G3PD2;GLYCDx;PDH;PGK;PGM	0.0484291	6.27797	6.27797	6.27797	5441.34	growth coupled
780	10	F6PA;FUM;G3PD2;GLYCDx;GLYOX3;PDH;PGK;PGM;PTAr;SUCOAS	0.0486171	6.27653	6.27653	6.27653	5443.15	growth coupled
781	10	ACKr;ACS;FUM;G3PD2;GLYCDx;GLYOX3;PDH;PGK;PGM;SUCOAS	0.0486171	6.27653	6.27653	6.27653	5442.47	growth coupled
782	10	ACKr;ACS;F6PA;FUM;G3PD2;GLYCDx;PDH;PGK;PGM;SUCOAS	0.0486171	6.27653	6.27653	6.27653	5443.15	growth coupled
783	10	FUM;G3PD2;GLYCDx;ME1;ME2;PDH;PGK;PGM;PTAr;SUCOAS	0.0486171	6.27653	6.27653	6.27653	5442.47	growth coupled
784	10	ACKr;F6PA;FUM;G3PD2;GLYCDx;PDH;PGK;PGM;SUCOAS	0.0486171	6.27653	6.27653	6.27653	5443.15	growth coupled
785	10	ACS;FUM;G3PD2;GAPD;GLYCDx;PDH;PGM;PTAr;PYK;SUCOAS	0.0486171	6.27653	6.27653	6.27653	5442.47	growth coupled
786	10	F6PA;FUM;G3PD2;GAPD;GLYCDx;GLYOX3;PDH;PGM;PTAr;SUCOAS	0.0486171	6.27653	6.27653	6.27653	5443.15	growth coupled
787	10	F6PA;FUM;G3PD2;GAPD;GLYCDx;ME2;PDH;PGM;PTAr;SUCOAS	0.0486171	6.27653	6.27653	6.27653	5443.15	growth coupled
788	10	FUM;G3PD2;GAPD;GLYCDx;GLYOX3;PDH;PGM;PTAr;SUCOAS	0.0486171	6.27653	6.27653	6.27653	5442.47	growth coupled
789	10	ACKr;FUM;G3PD2;GLYCDx;GLYOX3;PDH;PGK;PGM;SUCOAS	0.0486171	6.27653	6.27653	6.27653	5442.47	growth coupled
790	10	CITL;F6PA;FUM;G3PD2;GAPD;GLYCDx;PDH;PGM;PTAr;SUCOAS	0.0486171	6.27653	6.27653	6.27653	5443.15	growth coupled
791	10	F6PA;FUM;G3PD2;GLYCDx;PDH;PGK;PGM;PTAr;SUCDi;SUCOAS	0.0486171	6.27653	6.27653	6.27653	5443.15	growth coupled
792	10	ACKr;F6PA;FUM;G3PD2;GAPD;GLYCDx;PDH;PGM;SUCOAS	0.0486171	6.27653	6.27653	6.27653	5443.15	growth coupled
793	10	F6PA;FUM;G3PD2;GLYCDx;ME2;PDH;PGK;PGM;PTAr;SUCOAS	0.0486171	6.27653	6.27653	6.27653	5443.15	growth coupled
794	10	ACKr;FUM;G3PD2;GAPD;GLYCDx;GLYOX3;PDH;PGM;SUCOAS	0.0486171	6.27653	6.27653	6.27653	5442.47	growth coupled
795	10	FUM;G3PD2;GLYCDx;PDH;PGK;PGM;PTAr;SUCDi;SUCOAS	0.0486171	6.27653	6.27653	6.27653	5442.47	growth coupled
796	10	CITL;F6PA;FUM;G3PD2;GLYCDx;PDH;PGK;PGM;PTAr;SUCOAS	0.0486171	6.27653	6.27653	6.27653	5443.15	growth coupled
797	10	ACKr;FUM;G3PD2;GLYCDx;PDH;PGK;PGM;SUCOAS	0.0486171	6.27653	6.27653	6.27653	5442.47	growth coupled
798	10	FUM;G3PD2;GLYCDx;GLYOX3;PDH;PGK;PGM;PTAr;SUCOAS	0.0486171	6.27653	6.27653	6.27653	5442.47	growth coupled
799	10	ACS;F6PA;FUM;G3PD2;GLYCDx;PDH;PGK;PGM;PTAr;SUCOAS	0.0486171	6.27653	6.27653	6.27653	5443.15	growth coupled
800	10	ACKr;ACS;FUM;G3PD2;GAPD;GLYCDx;PDH;PGM;PTAr;SUCOAS	0.0486171	6.27653	6.27653	6.27653	5442.47	growth coupled
801	10	FUM;G3PD2;GLYCDx;PDH;PGK;PGM;PTAr;SUCOAS	0.0486171	6.27653	6.27653	6.27653	5442.47	growth coupled
802	10	FUM;G3PD2;GAPD;GLYCDx;ME1;PDH;PGM;PTAr;SUCOAS	0.0486171	6.27653	6.27653	6.27653	5442.47	growth coupled
803	10	ACS;F6PA;FUM;G3PD2;GAPD;GLYCDx;PDH;PGM;PTAr;SUCOAS	0.0486171	6.27653	6.27653	6.27653	5443.15	growth coupled
804	10	ACKr;FUM;G3PD2;GAPD;GLYCDx;ME2;PDH;PGM;SUCDi;SUCOAS	0.0486171	6.27653	6.27653	6.27653	5442.47	growth coupled
805	10	FUM;G3PD2;GAPD;GLYCDx;PDH;PGM;PTAr;PYK;SUCOAS	0.0486171	6.27653	6.27653	6.27653	5442.47	growth coupled
806	10	FUM;G3PD2;GAPD;GLYCDx;PDH;PGM;PTAr;SUCOAS	0.0486171	6.27653	6.27653	6.27653	5442.47	growth coupled

## Sheet: iTA821
	K_targets	Target_rxns	maxGrowth	minProd	maxProd	EX_succ_e_FBA	totalFluxDiff	growth_type
1	1	FUM	0.60234	0.61567	0.61567	0.61567	189.517	growth coupled
2	1	SUCDi	0.630212	0.000781463	0.000781463	0.000781463	137.228	not growth coupled
3	2	FUM;SUCOAS	0.595619	0.916994	0.916994	0.916994	189.551	growth coupled
4	2	FUM;MGSA	0.60234	0.61567	0.61567	0.61567	189.517	growth coupled
5	2	ACALD;FUM	0.60234	0.61567	0.61567	0.61567	189.517	growth coupled
6	2	FUM	0.60234	0.61567	0.61567	0.61567	189.517	growth coupled
7	2	SUCDi;SUCOAS	0.622858	0.323061	0.323061	0.323061	137.815	growth coupled
8	2	FBA;SUCDi	0.630212	0.000781463	0.000781463	0.000781463	137.228	not growth coupled
9	2	MGSA;SUCDi	0.630212	0.000781463	0.000781463	0.000781463	137.228	not growth coupled
10	2	PFK;SUCDi	0.630212	0.000781463	0.000781463	0.000781463	137.229	not growth coupled
11	2	SUCDi	0.630212	0.000781463	0.000781463	0.000781463	137.228	not growth coupled
12	2	MGSA	0.679263	0	0	0	3.65916e-27	not growth coupled
13	2	AKGDH;GLYCDx	0.671361	0	0	0	10.2935	not growth coupled
14	2	G3PD2;TKT1	0.664325	0	0	0	103.897	not growth coupled
15	2	AKGDH;PFL	0.674333	0	0	0	8.29676	not growth coupled
16	3	FUM;PDH;PFL	0.206615	5.66653	5.66653	5.66653	2157.64	growth coupled
17	3	PDH;SUCDi;PFL	0.210406	5.54109	5.54109	5.54109	2157.64	growth coupled
18	3	FUM;GLYCL;PYK	0.48196	3.31065	3.31065	3.31065	419.629	growth coupled
19	3	FUM;MALS;PYK	0.483357	3.28669	3.28669	3.28669	479.007	growth coupled
20	3	FUM;PYK;TKT1	0.488501	3.14112	3.14112	3.14112	441.948	growth coupled
21	3	FUM;PYK;TALA	0.489208	3.12108	3.12108	3.12108	437.428	growth coupled
22	3	GLYCL;PYK;SUCDi	0.502481	2.91198	2.91198	2.91198	345.444	growth coupled
23	3	FUM;MALS;PTAr	0.521561	2.8667	2.8667	2.8667	396.335	growth coupled
24	3	ACKr;FUM;MALS	0.521561	2.8667	2.8667	2.8667	396.335	growth coupled
25	3	MALS;PYK;SUCDi	0.503995	2.88582	2.88582	2.88582	388.875	growth coupled
26	3	ACKr;FUM;GLYCL	0.520371	2.75288	2.75288	2.75288	329.179	growth coupled
27	3	FUM;GLYCL;PTAr	0.520371	2.75288	2.75288	2.75288	329.179	growth coupled
28	3	PYK;SUCDi;TKT1	0.50959	2.72952	2.72952	2.72952	353.935	growth coupled
29	3	FUM;PTAr;TKT1	0.528114	2.70049	2.70049	2.70049	350.369	growth coupled
30	3	ACKr;FUM;TKT1	0.528114	2.70049	2.70049	2.70049	350.369	growth coupled
31	3	PYK;SUCDi;TALA	0.51036	2.70799	2.70799	2.70799	349.416	growth coupled
32	3	FUM;PTAr;TALA	0.529017	2.67756	2.67756	2.67756	345.843	growth coupled
33	3	ACKr;FUM;TALA	0.529017	2.67756	2.67756	2.67756	345.843	growth coupled
34	3	MALS;PTAr;SUCDi	0.545485	2.41472	2.41472	2.41472	295.982	growth coupled
35	3	ACKr;MALS;SUCDi	0.545485	2.41472	2.41472	2.41472	295.982	growth coupled
36	3	FUM;GAPD;GLYCL	0.415369	2.25278	2.25278	2.25278	1648.34	growth coupled
37	3	FUM;GLYCL;PGK	0.415369	2.25278	2.25278	2.25278	1648.34	growth coupled
38	3	GLYCL;PTAr;SUCDi	0.544189	2.29673	2.29673	2.29673	250.724	growth coupled
39	3	ACKr;GLYCL;SUCDi	0.544189	2.29673	2.29673	2.29673	250.724	growth coupled
40	3	ACKr;SUCDi;TKT1	0.552658	2.23483	2.23483	2.23483	257.023	growth coupled
41	3	PTAr;SUCDi;TKT1	0.552658	2.23483	2.23483	2.23483	257.023	growth coupled
42	3	ACKr;SUCDi;TALA	0.553647	2.21	2.21	2.21	252.507	growth coupled
43	3	PTAr;SUCDi;TALA	0.553647	2.21	2.21	2.21	252.507	growth coupled
44	3	GLYCL;PGK;SUCDi	0.433667	1.91095	1.91095	1.91095	1610.3	growth coupled
45	3	GAPD;GLYCL;SUCDi	0.433667	1.91095	1.91095	1.91095	1610.3	growth coupled
46	3	ACALD;FUM;SUCOAS	0.595619	0.916994	0.916994	0.916994	189.551	growth coupled
47	3	FUM;MGSA;SUCOAS	0.595619	0.916994	0.916994	0.916994	189.551	growth coupled
48	3	FUM;SUCOAS	0.595619	0.916994	0.916994	0.916994	189.551	growth coupled
49	3	ACALD;AKGDH;FUM	0.60234	0.61567	0.61567	0.61567	190.351	growth coupled
50	3	ACALD;FUM	0.60234	0.61567	0.61567	0.61567	189.517	growth coupled
51	3	ALCD2x;FUM;MGSA	0.60234	0.61567	0.61567	0.61567	189.517	growth coupled
52	3	FUM;MGSA;PPC	0.60234	0.61567	0.61567	0.61567	189.647	growth coupled
53	3	FBA;FUM;MGSA	0.60234	0.61567	0.61567	0.61567	189.517	growth coupled
54	3	FUM;MGSA;PPS	0.60234	0.61567	0.61567	0.61567	190.212	growth coupled
55	3	FUM;PPC;SUCDi	0.60234	0.61567	0.61567	0.61567	192.479	growth coupled
56	3	FUM;PPC	0.60234	0.61567	0.61567	0.61567	189.647	growth coupled
57	3	FUM;MGSA	0.60234	0.61567	0.61567	0.61567	189.517	growth coupled
58	3	FUM	0.60234	0.61567	0.61567	0.61567	189.517	growth coupled
59	3	PPC;SUCDi;SUCOAS	0.622858	0.323061	0.323061	0.323061	137.845	growth coupled
60	3	MGSA;SUCDi;SUCOAS	0.622858	0.323061	0.323061	0.323061	137.815	growth coupled
61	3	ACALD;SUCDi;SUCOAS	0.622858	0.323061	0.323061	0.323061	137.815	growth coupled
62	3	SUCDi;SUCOAS;PFL	0.622858	0.323061	0.323061	0.323061	137.815	growth coupled
63	3	CITL;SUCDi;SUCOAS	0.622858	0.323061	0.323061	0.323061	138.616	growth coupled
64	3	SUCDi;SUCOAS	0.622858	0.323061	0.323061	0.323061	137.815	growth coupled
65	3	FBA;MGSA;SUCDi	0.630212	0.000781463	0.000781463	0.000781463	137.228	not growth coupled
66	3	ACALD;MGSA;SUCDi	0.630212	0.000781463	0.000781463	0.000781463	137.228	not growth coupled
67	3	MGSA;SUCDi	0.630212	0.000781463	0.000781463	0.000781463	137.228	not growth coupled
68	3	ACALD;SUCDi	0.630212	0.000781463	0.000781463	0.000781463	137.228	not growth coupled
69	3	FBA;SUCDi	0.630212	0.000781463	0.000781463	0.000781463	137.228	not growth coupled
70	3	PPC;SUCDi;PFL	0.630212	0.000781463	0.000781463	0.000781463	137.587	not growth coupled
71	3	PPC;SUCDi	0.630212	0.000781463	0.000781463	0.000781463	137.587	not growth coupled
72	3	GLYOX3;SUCDi	0.630212	0.000781463	0.000781463	0.000781463	137.228	not growth coupled
73	3	ALCD2x;SUCDi	0.630212	0.000781463	0.000781463	0.000781463	137.228	not growth coupled
74	3	AKGDH;FBP;SUCDi	0.630212	0.000781463	0.000781463	0.000781463	139.754	not growth coupled
75	3	FRD2;SUCDi	0.630212	0.000781463	0.000781463	0.000781463	137.228	not growth coupled
76	3	SUCDi	0.630212	0.000781463	0.000781463	0.000781463	137.228	not growth coupled
77	3	G3PD2;ME2;PFK	0.632603	0	0	0	376.576	not growth coupled
78	3	PGM;SUCOAS;TKT1	0.619227	0	0	0	679.683	not growth coupled
79	3	ACKr;G3PD2;GLYCL	0.657726	0	0	0	108.66	not growth coupled
80	3	FRD2;PTAr;TKT1	0.667037	0	0	0	4.00481	not growth coupled
81	3	ACALD;ME2;PYK	0.647635	0	0	0	118.84	not growth coupled
82	3	ACALD;PDH;PPC	0.663468	0	0	0	218.531	not growth coupled
83	3	ACALD;PDH;PFL	0.328977	0	0	0	1299.8	not growth coupled
84	3	F6PA;SUCOAS;TALA	0.668866	0	0	0	9.94804	not growth coupled
85	3	PTAr;SUCOAS;TKT1	0.664102	0	0	0	7.3316	not growth coupled
86	3	AKGDH;MALS;MDH	0.553254	0	0	0	715.864	not growth coupled
87	3	F6PA;GAPD;MGSA	0.545411	0	0	0	1399.21	not growth coupled
88	3	ACKr;G3PD2;SUCOAS	0.650848	0	0	0	175.587	not growth coupled
89	3	MGSA	0.679263	0	0	0	3.65916e-27	not growth coupled
90	3	ACALD;G3PD2;ME2	0.667602	0	0	0	113.471	not growth coupled
91	3	ACKr;AKGDH;G3PD2	0.64953	0	0	0	187.74	not growth coupled
92	3	G3PD2;GAPD;PFL	0.505375	0	0	0	1521.19	not growth coupled
93	4	FUM;GLYK;PDH;PFL	0.156759	5.90384	5.90384	5.90384	2819.01	growth coupled
94	4	FUM;G3PD2;PDH;PFL	0.156859	5.90337	5.90337	5.90337	2783.27	growth coupled
95	4	GLYK;PDH;SUCDi;PFL	0.159647	5.80861	5.80861	5.80861	2819.01	growth coupled
96	4	G3PD2;PDH;SUCDi;PFL	0.159751	5.80806	5.80806	5.80806	2792.35	growth coupled
97	4	F6PA;FUM;PDH;PFL	0.205798	5.67042	5.67042	5.67042	2158.77	growth coupled
98	4	FUM;GLYCDx;PDH;PFL	0.205798	5.67042	5.67042	5.67042	2157.64	growth coupled
99	4	FRD2;FUM;PDH;PFL	0.206612	5.66655	5.66655	5.66655	2157.64	growth coupled
100	4	FUM;MALS;PDH;PFL	0.206615	5.66653	5.66653	5.66653	2281.12	growth coupled
101	4	FBA;FUM;PDH;PFL	0.206615	5.66653	5.66653	5.66653	2157.66	growth coupled
102	4	FUM;MGSA;PDH;PFL	0.206615	5.66653	5.66653	5.66653	2157.64	growth coupled
103	4	FUM;MDH;PDH;PFL	0.206615	5.66653	5.66653	5.66653	2191.78	growth coupled
104	4	FUM;PDH;PPS;PFL	0.206615	5.66653	5.66653	5.66653	2176.84	growth coupled
105	4	FUM;PDH;SUCDi;PFL	0.206615	5.66653	5.66653	5.66653	2157.64	growth coupled
106	4	FBP;FUM;PDH;PFL	0.206615	5.66653	5.66653	5.66653	2157.85	growth coupled
107	4	FUM;GLYOX3;PDH;PFL	0.206615	5.66653	5.66653	5.66653	2157.64	growth coupled
108	4	FHL;FUM;PDH;PFL	0.206615	5.66653	5.66653	5.66653	2157.64	growth coupled
109	4	FUM;PDH;PYK;PFL	0.206615	5.66653	5.66653	5.66653	2172.83	growth coupled
110	4	FUM;PDH;PFL	0.206615	5.66653	5.66653	5.66653	2157.64	growth coupled
111	4	F6PA;PDH;SUCDi;PFL	0.209559	5.54555	5.54555	5.54555	2158.77	growth coupled
112	4	GLYCDx;PDH;SUCDi;PFL	0.209559	5.54555	5.54555	5.54555	2157.64	growth coupled
113	4	MALS;PDH;SUCDi;PFL	0.210406	5.54109	5.54109	5.54109	2278.28	growth coupled
114	4	FBA;PDH;SUCDi;PFL	0.210406	5.54109	5.54109	5.54109	2157.66	growth coupled
115	4	MGSA;PDH;SUCDi;PFL	0.210406	5.54109	5.54109	5.54109	2157.64	growth coupled
116	4	PDH;SUCDi;PFL	0.210406	5.54109	5.54109	5.54109	2157.64	growth coupled
117	4	FUM;GLYCL;PDH;PYK	0.468196	3.40601	3.40601	3.40601	600.155	growth coupled
118	4	FUM;PGM;PTAr;TKT1	0.432449	3.41592	3.41592	3.41592	1191.51	growth coupled
119	4	ACKr;FUM;PGM;TKT1	0.432449	3.41592	3.41592	3.41592	1191.51	growth coupled
120	4	FUM;MALS;PDH;PYK	0.469442	3.38352	3.38352	3.38352	671.406	growth coupled
121	4	FUM;PGM;PTAr;TALA	0.433522	3.39464	3.39464	3.39464	1185.31	growth coupled
122	4	ACKr;FUM;PGM;TALA	0.433522	3.39464	3.39464	3.39464	1185.31	growth coupled
123	4	F6PA;FUM;GLYCL;PYK	0.478861	3.33219	3.33219	3.33219	422.154	growth coupled
124	4	FUM;GLYCDx;GLYCL;PYK	0.478861	3.33219	3.33219	3.33219	420.444	growth coupled
125	4	FRD2;FUM;GLYCL;PYK	0.481438	3.31426	3.31426	3.31426	420.142	growth coupled
126	4	FUM;GLYCL;MALS;PYK	0.481959	3.31073	3.31073	3.31073	483.2	growth coupled
127	4	ACALD;FUM;GLYCL;PYK	0.48196	3.31065	3.31065	3.31065	419.629	growth coupled
128	4	FUM;GLYCL;PFK;PYK	0.48196	3.31065	3.31065	3.31065	419.728	growth coupled
129	4	FBA;FUM;GLYCL;PYK	0.48196	3.31065	3.31065	3.31065	419.629	growth coupled
130	4	FUM;G3PD2;GLYCL;PYK	0.48196	3.31065	3.31065	3.31065	524.383	growth coupled
131	4	FUM;GLYCL;GLYK;PYK	0.48196	3.31065	3.31065	3.31065	685.63	growth coupled
132	4	FHL;FUM;GLYCL;PYK	0.48196	3.31065	3.31065	3.31065	419.629	growth coupled
133	4	FUM;GLYCL;PYK	0.48196	3.31065	3.31065	3.31065	419.629	growth coupled
134	4	F6PA;FUM;MALS;PYK	0.480241	3.30837	3.30837	3.30837	480.63	growth coupled
135	4	FUM;GLYCDx;MALS;PYK	0.480241	3.30837	3.30837	3.30837	479.767	growth coupled
136	4	FRD2;FUM;MALS;PYK	0.482829	3.29037	3.29037	3.29037	479.681	growth coupled
137	4	FUM;MALS;PYK;PFL	0.482835	3.29032	3.29032	3.29032	479.007	growth coupled
138	4	ACALD;FUM;MALS;PYK	0.483357	3.28669	3.28669	3.28669	479.009	growth coupled
139	4	FBA;FUM;MALS;PYK	0.483357	3.28669	3.28669	3.28669	479.182	growth coupled
140	4	FUM;G3PD2;MALS;PYK	0.483357	3.28669	3.28669	3.28669	571.318	growth coupled
141	4	FUM;GLYK;MALS;PYK	0.483357	3.28669	3.28669	3.28669	743.863	growth coupled
142	4	FUM;MALS;MGSA;PYK	0.483357	3.28669	3.28669	3.28669	479.007	growth coupled
143	4	FUM;MALS;PYK	0.483357	3.28669	3.28669	3.28669	479.007	growth coupled
144	4	FUM;GLYCL;GLYK;PDH	0.493179	3.23292	3.23292	3.23292	770.429	growth coupled
145	4	FUM;G3PD2;GLYCL;PDH	0.493421	3.23124	3.23124	3.23124	657.911	growth coupled
146	4	FUM;PDH;PYK;TKT1	0.474036	3.24502	3.24502	3.24502	638.808	growth coupled
147	4	FUM;GLYK;MALS;PDH	0.494354	3.21017	3.21017	3.21017	838.956	growth coupled
148	4	FUM;G3PD2;MALS;PDH	0.494597	3.20848	3.20848	3.20848	719.562	growth coupled
149	4	FUM;PDH;PYK;TALA	0.474668	3.22597	3.22597	3.22597	634.485	growth coupled
150	4	F6PA;FUM;PYK;TKT1	0.484775	3.16788	3.16788	3.16788	443.665	growth coupled
151	4	FUM;GLYCDx;PYK;TKT1	0.484775	3.16788	3.16788	3.16788	442.732	growth coupled
152	4	FUM;GLYCDx;PYK;TALA	0.485398	3.14857	3.14857	3.14857	438.225	growth coupled
153	4	F6PA;FUM;PYK;TALA	0.485398	3.14857	3.14857	3.14857	439.171	growth coupled
154	4	FRD2;FUM;PYK;TKT1	0.487961	3.145	3.145	3.145	442.53	growth coupled
155	4	FUM;PYK;TKT1;PFL	0.487967	3.14495	3.14495	3.14495	441.948	growth coupled
156	4	FUM;G3PD2;PYK;TKT1	0.488501	3.14112	3.14112	3.14112	539.324	growth coupled
157	4	FUM;GLYK;PYK;TKT1	0.488501	3.14112	3.14112	3.14112	709.074	growth coupled
158	4	FUM;MGSA;PYK;TKT1	0.488501	3.14112	3.14112	3.14112	441.948	growth coupled
159	4	FUM;MDH;PYK;TKT1	0.488501	3.14112	3.14112	3.14112	443.938	growth coupled
160	4	FBA;FUM;PYK;TKT1	0.488501	3.14112	3.14112	3.14112	442.039	growth coupled
161	4	FUM;ME1;PYK;TKT1	0.488501	3.14112	3.14112	3.14112	441.948	growth coupled
162	4	ACALD;FUM;PYK;TKT1	0.488501	3.14112	3.14112	3.14112	441.948	growth coupled
163	4	FUM;PYK;SUCDi;TKT1	0.488501	3.14112	3.14112	3.14112	443.269	growth coupled
164	4	FUM;GLYOX3;PYK;TKT1	0.488501	3.14112	3.14112	3.14112	441.948	growth coupled
165	4	FUM;PYK;TKT1	0.488501	3.14112	3.14112	3.14112	441.948	growth coupled
166	4	FRD2;FUM;PYK;TALA	0.488667	3.12499	3.12499	3.12499	437.996	growth coupled
167	4	FUM;PYK;TALA;PFL	0.488673	3.12494	3.12494	3.12494	437.428	growth coupled
168	4	FUM;MDH;PYK;TALA	0.489208	3.12108	3.12108	3.12108	439.423	growth coupled
169	4	FBA;FUM;PYK;TALA	0.489208	3.12108	3.12108	3.12108	437.511	growth coupled
170	4	ACALD;FUM;PYK;TALA	0.489208	3.12108	3.12108	3.12108	437.428	growth coupled
171	4	FUM;GLYK;PYK;TALA	0.489208	3.12108	3.12108	3.12108	704.542	growth coupled
172	4	FBP;FUM;PYK;TALA	0.489208	3.12108	3.12108	3.12108	437.571	growth coupled
173	4	FUM;ME2;PYK;TALA	0.489208	3.12108	3.12108	3.12108	437.428	growth coupled
174	4	ALCD2x;FUM;PYK;TALA	0.489208	3.12108	3.12108	3.12108	437.428	growth coupled
175	4	FUM;G3PD2;PYK;TALA	0.489208	3.12108	3.12108	3.12108	535.255	growth coupled
176	4	FUM;MGSA;PYK;TALA	0.489208	3.12108	3.12108	3.12108	437.428	growth coupled
177	4	FUM;PPS;PYK;TALA	0.489208	3.12108	3.12108	3.12108	437.428	growth coupled
178	4	FUM;PYK;TALA	0.489208	3.12108	3.12108	3.12108	437.428	growth coupled
179	4	FUM;GLYK;PDH;TKT1	0.499044	3.06539	3.06539	3.06539	805.623	growth coupled
180	4	FUM;G3PD2;PDH;TKT1	0.499291	3.06361	3.06361	3.06361	689.649	growth coupled
181	4	FUM;GLYK;PDH;TALA	0.499688	3.04549	3.04549	3.04549	801.207	growth coupled
182	4	FUM;G3PD2;PDH;TALA	0.499936	3.0437	3.0437	3.0437	685.662	growth coupled
183	4	FUM;GLYCL;PDH;PGM	0.425471	2.99538	2.99538	2.99538	1129.2	growth coupled
184	4	FUM;GLYCL;GLYK;PTAr	0.505858	2.99555	2.99555	2.99555	603.967	growth coupled
185	4	ACKr;FUM;GLYCL;GLYK	0.505858	2.99555	2.99555	2.99555	603.967	growth coupled
186	4	FUM;G3PD2;GLYCL;PTAr	0.506103	2.99378	2.99378	2.99378	442.759	growth coupled
187	4	ACKr;FUM;G3PD2;GLYCL	0.506103	2.99378	2.99378	2.99378	442.759	growth coupled
188	4	GLYCL;PDH;PYK;SUCDi	0.486509	3.0308	3.0308	3.0308	545.537	growth coupled
189	4	FUM;GLYK;MALS;PTAr	0.507178	2.97103	2.97103	2.97103	658.514	growth coupled
190	4	ACKr;FUM;GLYK;MALS	0.507178	2.97103	2.97103	2.97103	658.514	growth coupled
191	4	FUM;G3PD2;MALS;PTAr	0.507424	2.96925	2.96925	2.96925	487.741	growth coupled
192	5	FUM;G3PD2;GLYCDx;PDH;PFL	0.0805517	6.26658	6.26658	6.26658	3548.11	growth coupled
193	5	F6PA;FUM;G3PD2;PDH;PFL	0.0805517	6.26658	6.26658	6.26658	3549.37	growth coupled
194	5	FUM;G3PD2;PDH;PFK;PFL	0.0816885	6.26117	6.26117	6.26117	3532.32	growth coupled
195	5	FBA;FUM;G3PD2;PDH;PFL	0.0816885	6.26117	6.26117	6.26117	3532.32	growth coupled
196	5	G3PD2;GLYCDx;PDH;SUCDi;PFL	0.0817009	6.21941	6.21941	6.21941	3640.52	growth coupled
197	5	F6PA;G3PD2;PDH;SUCDi;PFL	0.0817009	6.21941	6.21941	6.21941	3641.78	growth coupled
198	5	G3PD2;PDH;PFK;SUCDi;PFL	0.0828707	6.21324	6.21324	6.21324	3622.48	growth coupled
199	5	FBA;G3PD2;PDH;SUCDi;PFL	0.0828707	6.21324	6.21324	6.21324	3622.48	growth coupled
200	5	FRD2;FUM;GLYK;PDH;PFL	0.156757	5.90386	5.90386	5.90386	2819.01	growth coupled
201	5	FUM;GLYK;MALS;PDH;PFL	0.156759	5.90384	5.90384	5.90384	2849.07	growth coupled
202	5	FUM;GLYK;MGSA;PDH;PFL	0.156759	5.90384	5.90384	5.90384	2819.01	growth coupled
203	5	FHL;FUM;GLYK;PDH;PFL	0.156759	5.90384	5.90384	5.90384	2819.01	growth coupled
204	5	FUM;GLYK;MDH;PDH;PFL	0.156759	5.90384	5.90384	5.90384	2819.21	growth coupled
205	5	FUM;GLYK;PDH;PPS;PFL	0.156759	5.90384	5.90384	5.90384	2835.84	growth coupled
206	5	FUM;GLYK;GLYOX3;PDH;PFL	0.156759	5.90384	5.90384	5.90384	2819.01	growth coupled
207	5	FUM;GLYK;PDH;PYK;PFL	0.156759	5.90384	5.90384	5.90384	2826.33	growth coupled
208	5	FUM;GLYK;PDH;PFL	0.156759	5.90384	5.90384	5.90384	2819.01	growth coupled
209	5	FRD2;FUM;G3PD2;PDH;PFL	0.156857	5.90338	5.90338	5.90338	2785.62	growth coupled
210	5	FUM;G3PD2;MALS;PDH;PFL	0.156859	5.90337	5.90337	5.90337	2808.93	growth coupled
211	5	CITL;FUM;G3PD2;PDH;PFL	0.156859	5.90337	5.90337	5.90337	2783.27	growth coupled
212	5	FUM;G3PD2;MDH;PDH;PFL	0.156859	5.90337	5.90337	5.90337	2783.51	growth coupled
213	5	FUM;G3PD2;PDH;SUCDi;PFL	0.156859	5.90337	5.90337	5.90337	2792.35	growth coupled
214	5	FUM;G3PD2;PDH;PFL	0.156859	5.90337	5.90337	5.90337	2783.27	growth coupled
215	5	ACALD;FUM;PDH;PYK;PFL	0.176981	5.80759	5.80759	5.80759	2200.27	growth coupled
216	5	GLYK;MGSA;PDH;SUCDi;PFL	0.159647	5.80861	5.80861	5.80861	2819.01	growth coupled
217	5	GLYK;MALS;PDH;SUCDi;PFL	0.159647	5.80861	5.80861	5.80861	2849.07	growth coupled
218	5	GLYK;PDH;PPS;SUCDi;PFL	0.159647	5.80861	5.80861	5.80861	2835.84	growth coupled
219	5	GLYK;PDH;SUCDi;PFL	0.159647	5.80861	5.80861	5.80861	2819.01	growth coupled
220	5	G3PD2;PDH;PYK;SUCDi;PFL	0.159751	5.80806	5.80806	5.80806	2799.51	growth coupled
221	5	G3PD2;MALS;PDH;SUCDi;PFL	0.159751	5.80806	5.80806	5.80806	2818.4	growth coupled
222	5	G3PD2;PDH;SUCDi;PFL	0.159751	5.80806	5.80806	5.80806	2792.35	growth coupled
223	5	F6PA;FRD2;FUM;PDH;PFL	0.205795	5.67044	5.67044	5.67044	2158.77	growth coupled
224	5	FRD2;FUM;GLYCDx;PDH;PFL	0.205795	5.67044	5.67044	5.67044	2157.64	growth coupled
225	5	FBA;FUM;GLYCDx;PDH;PFL	0.205798	5.67042	5.67042	5.67042	2157.66	growth coupled
226	5	F6PA;FUM;MDH;PDH;PFL	0.205798	5.67042	5.67042	5.67042	2192.79	growth coupled
227	5	FUM;GLYCDx;MDH;PDH;PFL	0.205798	5.67042	5.67042	5.67042	2191.78	growth coupled
228	5	FUM;GLYCDx;MALS;PDH;PFL	0.205798	5.67042	5.67042	5.67042	2281.12	growth coupled
229	5	F6PA;FUM;MALS;PDH;PFL	0.205798	5.67042	5.67042	5.67042	2281.99	growth coupled
230	5	ALCD2x;F6PA;FUM;PDH;PFL	0.205798	5.67042	5.67042	5.67042	2158.77	growth coupled
231	5	FUM;GLYCDx;MGSA;PDH;PFL	0.205798	5.67042	5.67042	5.67042	2157.64	growth coupled
232	5	FUM;GLYCDx;ME2;PDH;PFL	0.205798	5.67042	5.67042	5.67042	2157.64	growth coupled
233	5	FUM;GLYCDx;PDH;SUCDi;PFL	0.205798	5.67042	5.67042	5.67042	2157.64	growth coupled
234	5	ALCD2x;FUM;GLYCDx;PDH;PFL	0.205798	5.67042	5.67042	5.67042	2157.64	growth coupled
235	5	F6PA;FUM;MGSA;PDH;PFL	0.205798	5.67042	5.67042	5.67042	2158.77	growth coupled
236	5	FUM;GLYCDx;GLYOX3;PDH;PFL	0.205798	5.67042	5.67042	5.67042	2157.64	growth coupled
237	5	F6PA;FUM;GLYOX3;PDH;PFL	0.205798	5.67042	5.67042	5.67042	2158.77	growth coupled
238	5	F6PA;FHL;FUM;PDH;PFL	0.205798	5.67042	5.67042	5.67042	2158.77	growth coupled
239	5	F6PA;FUM;PDH;PFL	0.205798	5.67042	5.67042	5.67042	2158.77	growth coupled
240	5	CITL;FUM;GLYCDx;PDH;PFL	0.205798	5.67042	5.67042	5.67042	2157.64	growth coupled
241	5	FUM;GLYCDx;PDH;PFL	0.205798	5.67042	5.67042	5.67042	2157.64	growth coupled
242	5	CITL;FRD2;FUM;PDH;PFL	0.206612	5.66655	5.66655	5.66655	2157.64	growth coupled
243	5	FBA;FRD2;FUM;PDH;PFL	0.206612	5.66655	5.66655	5.66655	2157.66	growth coupled
244	5	FRD2;FUM;MGSA;PDH;PFL	0.206612	5.66655	5.66655	5.66655	2157.64	growth coupled
245	5	FRD2;FUM;PDH;SUCDi;PFL	0.206612	5.66655	5.66655	5.66655	2157.64	growth coupled
246	5	FRD2;FUM;PDH;PYK;PFL	0.206612	5.66655	5.66655	5.66655	2172.83	growth coupled
247	5	FRD2;FUM;PDH;ICL;PFL	0.206612	5.66655	5.66655	5.66655	2157.64	growth coupled
248	5	FRD2;FUM;GLYOX3;PDH;PFL	0.206612	5.66655	5.66655	5.66655	2157.64	growth coupled
249	5	FRD2;FUM;PDH;PFL	0.206612	5.66655	5.66655	5.66655	2157.64	growth coupled
250	5	FBA;FUM;MALS;PDH;PFL	0.206615	5.66653	5.66653	5.66653	2281.99	growth coupled
251	5	FUM;MALS;ME2;PDH;PFL	0.206615	5.66653	5.66653	5.66653	2281.12	growth coupled
252	5	FUM;MALS;PDH;SUCDi;PFL	0.206615	5.66653	5.66653	5.66653	2281.12	growth coupled
253	5	FUM;MGSA;PDH;ICL;PFL	0.206615	5.66653	5.66653	5.66653	2157.64	growth coupled
254	5	FBA;FUM;PDH;PYK;PFL	0.206615	5.66653	5.66653	5.66653	2172.86	growth coupled
255	5	FUM;MGSA;PDH;PPS;PFL	0.206615	5.66653	5.66653	5.66653	2176.84	growth coupled
256	5	FUM;MGSA;PDH;PFL	0.206615	5.66653	5.66653	5.66653	2157.64	growth coupled
257	5	FUM;GLYOX3;PDH;PPS;PFL	0.206615	5.66653	5.66653	5.66653	2176.84	growth coupled
258	5	FUM;GLYOX3;MDH;PDH;PFL	0.206615	5.66653	5.66653	5.66653	2191.78	growth coupled
259	5	FUM;MDH;PDH;PFL	0.206615	5.66653	5.66653	5.66653	2191.78	growth coupled
260	5	FUM;PDH;PFL	0.206615	5.66653	5.66653	5.66653	2157.64	growth coupled
261	5	ACALD;PDH;PYK;SUCDi;PFL	0.180577	5.6983	5.6983	5.6983	2200.27	growth coupled
262	5	GLYCDx;MALS;PDH;SUCDi;PFL	0.209559	5.54555	5.54555	5.54555	2278.28	growth coupled
263	5	GLYCDx;PDH;PPS;SUCDi;PFL	0.209559	5.54555	5.54555	5.54555	2176.84	growth coupled
264	5	F6PA;MALS;PDH;SUCDi;PFL	0.209559	5.54555	5.54555	5.54555	2278.95	growth coupled
265	5	F6PA;MGSA;PDH;SUCDi;PFL	0.209559	5.54555	5.54555	5.54555	2158.77	growth coupled
266	5	GLYCDx;PDH;PYK;SUCDi;PFL	0.209559	5.54555	5.54555	5.54555	2172.83	growth coupled
267	5	F6PA;GLYOX3;PDH;SUCDi;PFL	0.209559	5.54555	5.54555	5.54555	2158.77	growth coupled
268	5	GLYCDx;PDH;SUCDi;PFL	0.209559	5.54555	5.54555	5.54555	2157.64	growth coupled
269	5	F6PA;FHL;PDH;SUCDi;PFL	0.209559	5.54555	5.54555	5.54555	2158.77	growth coupled
270	5	F6PA;PDH;PFK;SUCDi;PFL	0.209559	5.54555	5.54555	5.54555	2158.77	growth coupled
271	5	F6PA;PDH;PYK;SUCDi;PFL	0.209559	5.54555	5.54555	5.54555	2174.12	growth coupled
272	5	F6PA;PDH;SUCDi;PFL	0.209559	5.54555	5.54555	5.54555	2158.77	growth coupled
273	5	MGSA;PDH;PPS;SUCDi;PFL	0.210406	5.54109	5.54109	5.54109	2176.84	growth coupled
274	5	MGSA;PDH;SUCDi;PFL	0.210406	5.54109	5.54109	5.54109	2157.64	growth coupled
275	5	GLYOX3;PDH;SUCDi;PFL	0.210406	5.54109	5.54109	5.54109	2157.64	growth coupled
276	5	ALCD2x;PDH;PPS;SUCDi;PFL	0.210406	5.54109	5.54109	5.54109	2176.84	growth coupled
277	5	MALS;PDH;SUCDi;PFL	0.210406	5.54109	5.54109	5.54109	2278.28	growth coupled
278	5	PDH;PPS;SUCDi;PFL	0.210406	5.54109	5.54109	5.54109	2176.84	growth coupled
279	5	PDH;SUCDi;PFL	0.210406	5.54109	5.54109	5.54109	2157.64	growth coupled
280	5	F6PA;FUM;G3PD2;GLYCL;PYK	0.418778	3.74848	3.74848	3.74848	837.63	growth coupled
281	5	FUM;G3PD2;GLYCDx;GLYCL;PYK	0.418778	3.74848	3.74848	3.74848	814.456	growth coupled
282	5	ACKr;FUM;MALS;PDH;PGM	0.400096	3.74778	3.74778	3.74778	1494.66	growth coupled
283	5	FUM;MALS;PDH;PGM;PTAr	0.400096	3.74778	3.74778	3.74778	1494.66	growth coupled
284	5	FUM;G3PD2;GLYCDx;MALS;PYK	0.419985	3.72764	3.72764	3.72764	854.631	growth coupled
285	5	F6PA;FUM;G3PD2;MALS;PYK	0.419985	3.72764	3.72764	3.72764	876.517	growth coupled
286	5	FBA;FUM;G3PD2;GLYCL;PYK	0.423558	3.7153	3.7153	3.7153	789.623	growth coupled
287	5	FUM;G3PD2;GLYCL;PFK;PYK	0.423558	3.7153	3.7153	3.7153	795.871	growth coupled
288	5	FBA;FUM;G3PD2;MALS;PYK	0.424792	3.6942	3.6942	3.6942	858.633	growth coupled
289	5	FUM;G3PD2;MALS;PFK;PYK	0.424792	3.6942	3.6942	3.6942	865.029	growth coupled
290	5	FUM;GLYK;PGM;PTAr;TKT1	0.393559	3.70676	3.70676	3.70676	1641.19	growth coupled
291	6	FBA;FUM;G3PD2;GLYCDx;PDH;PFL	0.0805517	6.26658	6.26658	6.26658	3548.67	growth coupled
292	6	F6PA;FUM;G3PD2;G3PD5;PDH;PFL	0.0805517	6.26658	6.26658	6.26658	3727.52	growth coupled
293	6	FUM;G3PD2;GLYCDx;MALS;PDH;PFL	0.0805517	6.26658	6.26658	6.26658	3550.24	growth coupled
294	6	F6PA;FHL;FUM;G3PD2;PDH;PFL	0.0805517	6.26658	6.26658	6.26658	3549.37	growth coupled
295	6	F6PA;FUM;G3PD2;MGSA;PDH;PFL	0.0805517	6.26658	6.26658	6.26658	3549.37	growth coupled
296	6	F6PA;FUM;G3PD2;PDH;PFK;PFL	0.0805517	6.26658	6.26658	6.26658	3549.37	growth coupled
297	6	FUM;G3PD2;GLYCDx;MGSA;PDH;PFL	0.0805517	6.26658	6.26658	6.26658	3548.11	growth coupled
298	6	F6PA;FUM;G3PD2;GLYOX3;PDH;PFL	0.0805517	6.26658	6.26658	6.26658	3549.37	growth coupled
299	6	F6PA;FUM;G3PD2;PDH;PFL	0.0805517	6.26658	6.26658	6.26658	3549.37	growth coupled
300	6	FUM;G3PD2;GLYCDx;PDH;PYK;PFL	0.0805517	6.26658	6.26658	6.26658	3548.11	growth coupled
301	6	FUM;G3PD2;GLYCDx;PDH;PFK;PFL	0.0805517	6.26658	6.26658	6.26658	3548.67	growth coupled
302	6	FUM;G3PD2;GLYCDx;MDH;PDH;PFL	0.0805517	6.26658	6.26658	6.26658	3549.77	growth coupled
303	6	FUM;G3PD2;G3PD5;GLYCDx;PDH;PFL	0.0805517	6.26658	6.26658	6.26658	3726.26	growth coupled
304	6	FUM;G3PD2;GLYCDx;PDH;PPS;PFL	0.0805517	6.26658	6.26658	6.26658	3577.08	growth coupled
305	6	FUM;G3PD2;GLYCDx;PDH;SUCDi;PFL	0.0805517	6.26658	6.26658	6.26658	3640.52	growth coupled
306	6	FUM;G3PD2;GLYCDx;PDH;PFL	0.0805517	6.26658	6.26658	6.26658	3548.11	growth coupled
307	6	FBA;FUM;G3PD2;MALS;PDH;PFL	0.0816885	6.26117	6.26117	6.26117	3552.14	growth coupled
308	6	FBA;FUM;G3PD2;G3PD5;PDH;PFL	0.0816885	6.26117	6.26117	6.26117	3703.99	growth coupled
309	6	FUM;G3PD2;PDH;PFK;SUCDi;PFL	0.0816885	6.26117	6.26117	6.26117	3622.48	growth coupled
310	6	FUM;G3PD2;MALS;PDH;PFK;PFL	0.0816885	6.26117	6.26117	6.26117	3552.14	growth coupled
311	6	FUM;G3PD2;G3PD5;PDH;PFK;PFL	0.0816885	6.26117	6.26117	6.26117	3703.99	growth coupled
312	6	FHL;FUM;G3PD2;PDH;PFK;PFL	0.0816885	6.26117	6.26117	6.26117	3532.32	growth coupled
313	6	FBA;FUM;G3PD2;PDH;SUCDi;PFL	0.0816885	6.26117	6.26117	6.26117	3622.48	growth coupled
314	6	ALCD2x;FBA;FUM;G3PD2;PDH;PFL	0.0816885	6.26117	6.26117	6.26117	3532.32	growth coupled
315	6	FBA;FHL;FUM;G3PD2;PDH;PFL	0.0816885	6.26117	6.26117	6.26117	3532.32	growth coupled
316	6	FUM;G3PD2;MGSA;PDH;PFK;PFL	0.0816885	6.26117	6.26117	6.26117	3532.32	growth coupled
317	6	FBA;FUM;G3PD2;ME2;PDH;PFL	0.0816885	6.26117	6.26117	6.26117	3532.32	growth coupled
318	6	FUM;G3PD2;GLYOX3;PDH;PFK;PFL	0.0816885	6.26117	6.26117	6.26117	3532.32	growth coupled
319	6	FBA;FUM;G3PD2;MGSA;PDH;PFL	0.0816885	6.26117	6.26117	6.26117	3532.32	growth coupled
320	6	ALCD2x;FUM;G3PD2;PDH;PFK;PFL	0.0816885	6.26117	6.26117	6.26117	3532.32	growth coupled
321	6	FBA;FUM;G3PD2;PDH;PPS;PFL	0.0816885	6.26117	6.26117	6.26117	3566.88	growth coupled
322	6	FBA;FUM;G3PD2;MDH;PDH;PFL	0.0816885	6.26117	6.26117	6.26117	3539.27	growth coupled
323	6	FBA;FUM;G3PD2;GLYOX3;PDH;PFL	0.0816885	6.26117	6.26117	6.26117	3532.32	growth coupled
324	6	FBA;FUM;G3PD2;PDH;PFL	0.0816885	6.26117	6.26117	6.26117	3532.32	growth coupled
325	6	FUM;G3PD2;PDH;PFK;PYK;PFL	0.0816885	6.26117	6.26117	6.26117	3532.32	growth coupled
326	6	FUM;G3PD2;PDH;PFK;PFL	0.0816885	6.26117	6.26117	6.26117	3532.32	growth coupled
327	6	F6PA;G3PD2;PDH;PYK;SUCDi;PFL	0.0817009	6.21941	6.21941	6.21941	3641.78	growth coupled
328	6	F6PA;G3PD2;MALS;PDH;SUCDi;PFL	0.0817009	6.21941	6.21941	6.21941	3644.55	growth coupled
329	6	G3PD2;GLYCDx;MALS;PDH;SUCDi;PFL	0.0817009	6.21941	6.21941	6.21941	3642.66	growth coupled
330	6	F6PA;G3PD2;GLYCDx;PDH;SUCDi;PFL	0.0817009	6.21941	6.21941	6.21941	3641.78	growth coupled
331	6	G3PD2;GLYCDx;MGSA;PDH;SUCDi;PFL	0.0817009	6.21941	6.21941	6.21941	3640.52	growth coupled
332	6	F6PA;G3PD2;PDH;SUCDi;PFL	0.0817009	6.21941	6.21941	6.21941	3641.78	growth coupled
333	6	G3PD2;GLYCDx;PDH;PYK;SUCDi;PFL	0.0817009	6.21941	6.21941	6.21941	3640.52	growth coupled
334	6	G3PD2;GLYCDx;ME2;PDH;SUCDi;PFL	0.0817009	6.21941	6.21941	6.21941	3640.52	growth coupled
335	6	G3PD2;GLYCDx;GLYOX3;PDH;SUCDi;PFL	0.0817009	6.21941	6.21941	6.21941	3640.52	growth coupled
336	6	FBA;G3PD2;GLYCDx;PDH;SUCDi;PFL	0.0817009	6.21941	6.21941	6.21941	3641.08	growth coupled
337	6	G3PD2;GLYCDx;PDH;SUCDi;PFL	0.0817009	6.21941	6.21941	6.21941	3640.52	growth coupled
338	6	G3PD2;MGSA;PDH;PFK;SUCDi;PFL	0.0828707	6.21324	6.21324	6.21324	3622.48	growth coupled
339	6	FBA;G3PD2;MGSA;PDH;SUCDi;PFL	0.0828707	6.21324	6.21324	6.21324	3622.48	growth coupled
340	6	FBA;G3PD2;MALS;PDH;SUCDi;PFL	0.0828707	6.21324	6.21324	6.21324	3644.55	growth coupled
341	6	FBA;G3PD2;PDH;PYK;SUCDi;PFL	0.0828707	6.21324	6.21324	6.21324	3622.48	growth coupled
342	6	FBA;G3PD2;ME2;PDH;SUCDi;PFL	0.0828707	6.21324	6.21324	6.21324	3622.48	growth coupled
343	6	ALCD2x;G3PD2;PDH;PFK;SUCDi;PFL	0.0828707	6.21324	6.21324	6.21324	3622.48	growth coupled
344	6	G3PD2;MALS;PDH;PFK;SUCDi;PFL	0.0828707	6.21324	6.21324	6.21324	3644.55	growth coupled
345	6	FBA;FHL;G3PD2;PDH;SUCDi;PFL	0.0828707	6.21324	6.21324	6.21324	3622.48	growth coupled
346	6	FBA;G3PD2;PDH;PPS;SUCDi;PFL	0.0828707	6.21324	6.21324	6.21324	3657.45	growth coupled
347	6	FBA;G3PD2;PDH;SUCDi;PFL	0.0828707	6.21324	6.21324	6.21324	3622.48	growth coupled
348	6	FHL;G3PD2;PDH;PFK;SUCDi;PFL	0.0828707	6.21324	6.21324	6.21324	3622.48	growth coupled
349	6	G3PD2;GLYOX3;PDH;PFK;SUCDi;PFL	0.0828707	6.21324	6.21324	6.21324	3622.48	growth coupled
350	6	G3PD2;PDH;PFK;PYK;SUCDi;PFL	0.0828707	6.21324	6.21324	6.21324	3622.48	growth coupled
351	6	G3PD2;PDH;PFK;SUCDi;PFL	0.0828707	6.21324	6.21324	6.21324	3622.48	growth coupled
352	6	ACALD;FUM;GLYK;PDH;PYK;PFL	0.132284	6.02034	6.02034	6.02034	2826.4	growth coupled
353	6	ACALD;FUM;G3PD2;PDH;PYK;PFL	0.132369	6.01994	6.01994	6.01994	2790.37	growth coupled
354	6	ACALD;GLYK;PDH;PYK;SUCDi;PFL	0.134469	5.9413	5.9413	5.9413	2826.4	growth coupled
355	6	ACALD;G3PD2;PDH;PYK;SUCDi;PFL	0.134557	5.94084	5.94084	5.94084	2799.55	growth coupled
356	6	FRD2;FUM;GLYK;MGSA;PDH;PFL	0.156757	5.90386	5.90386	5.90386	2819.01	growth coupled
357	6	ALCD2x;FRD2;FUM;GLYK;PDH;PFL	0.156757	5.90386	5.90386	5.90386	2819.01	growth coupled
358	6	CITL;FRD2;FUM;GLYK;PDH;PFL	0.156757	5.90386	5.90386	5.90386	2819.01	growth coupled
359	6	FRD2;FUM;GLYK;PDH;PYK;PFL	0.156757	5.90386	5.90386	5.90386	2826.33	growth coupled
360	6	FRD2;FUM;GLYK;GLYOX3;PDH;PFL	0.156757	5.90386	5.90386	5.90386	2819.01	growth coupled
361	6	FRD2;FUM;GLYK;PDH;PFL	0.156757	5.90386	5.90386	5.90386	2819.01	growth coupled
362	6	CITL;FUM;GLYK;MGSA;PDH;PFL	0.156759	5.90384	5.90384	5.90384	2819.01	growth coupled
363	6	ALCD2x;FUM;GLYK;MGSA;PDH;PFL	0.156759	5.90384	5.90384	5.90384	2819.01	growth coupled
364	6	FHL;FUM;GLYK;MGSA;PDH;PFL	0.156759	5.90384	5.90384	5.90384	2819.01	growth coupled
365	6	FHL;FUM;GLYK;GLYOX3;PDH;PFL	0.156759	5.90384	5.90384	5.90384	2819.01	growth coupled
366	6	FUM;GLYK;MALS;PDH;PFL	0.156759	5.90384	5.90384	5.90384	2849.07	growth coupled
367	6	FUM;GLYK;MGSA;PDH;PFL	0.156759	5.90384	5.90384	5.90384	2819.01	growth coupled
368	6	ALCD2x;FUM;GLYK;GLYOX3;PDH;PFL	0.156759	5.90384	5.90384	5.90384	2819.01	growth coupled
369	6	FUM;GLYK;GLYOX3;PDH;PPS;PFL	0.156759	5.90384	5.90384	5.90384	2835.84	growth coupled
370	6	FUM;GLYK;GLYOX3;PDH;PFL	0.156759	5.90384	5.90384	5.90384	2819.01	growth coupled
371	6	CITL;FUM;GLYK;PDH;PPS;PFL	0.156759	5.90384	5.90384	5.90384	2835.84	growth coupled
372	6	FUM;GLYK;MDH;PDH;PYK;PFL	0.156759	5.90384	5.90384	5.90384	2826.7	growth coupled
373	6	FUM;GLYK;MDH;PDH;PPS;PFL	0.156759	5.90384	5.90384	5.90384	2839.56	growth coupled
374	6	FUM;GLYK;ME2;PDH;PYK;PFL	0.156759	5.90384	5.90384	5.90384	2834.14	growth coupled
375	6	ALCD2x;FUM;GLYK;PDH;PPS;PFL	0.156759	5.90384	5.90384	5.90384	2835.84	growth coupled
376	6	FUM;GLYK;PDH;PPS;PYK;PFL	0.156759	5.90384	5.90384	5.90384	2835.85	growth coupled
377	6	FHL;FUM;GLYK;MDH;PDH;PFL	0.156759	5.90384	5.90384	5.90384	2819.21	growth coupled
378	6	FHL;FUM;GLYK;ME2;PDH;PFL	0.156759	5.90384	5.90384	5.90384	2820.77	growth coupled
379	6	CITL;FUM;GLYK;PDH;PFL	0.156759	5.90384	5.90384	5.90384	2819.01	growth coupled
380	6	FUM;GLYK;PDH;PPS;PFL	0.156759	5.90384	5.90384	5.90384	2835.84	growth coupled
381	6	FHL;FUM;GLYK;PDH;PFL	0.156759	5.90384	5.90384	5.90384	2819.01	growth coupled
382	6	FUM;GLYK;PDH;SUCDi;PFL	0.156759	5.90384	5.90384	5.90384	2819.01	growth coupled
383	6	FUM;GLYK;PDH;PYK;PFL	0.156759	5.90384	5.90384	5.90384	2826.33	growth coupled
384	6	ALCD2x;FUM;GLYK;PDH;PFL	0.156759	5.90384	5.90384	5.90384	2819.01	growth coupled
385	6	FUM;GLYK;ME2;PDH;PFL	0.156759	5.90384	5.90384	5.90384	2820.77	growth coupled
386	6	FUM;GLYK;MDH;PDH;PFL	0.156759	5.90384	5.90384	5.90384	2819.21	growth coupled
387	6	FUM;GLYK;PDH;PFL	0.156759	5.90384	5.90384	5.90384	2819.01	growth coupled
388	6	FRD2;FUM;G3PD2;MDH;PDH;PFL	0.156857	5.90338	5.90338	5.90338	2785.86	growth coupled
389	6	FRD2;FUM;G3PD2;PDH;SUCDi;PFL	0.156857	5.90338	5.90338	5.90338	2792.35	growth coupled
390	7	ACALD;F6PA;FUM;G3PD2;PDH;PYK;PFL	0.0556373	6.38517	6.38517	6.38517	3549.51	growth coupled
391	7	ACALD;FUM;G3PD2;GLYCDx;PDH;PYK;PFL	0.0556373	6.38517	6.38517	6.38517	3548.3	growth coupled
392	7	ACALD;FBA;FUM;G3PD2;PDH;PYK;PFL	0.0564277	6.38141	6.38141	6.38141	3532.43	growth coupled
393	7	ACALD;FUM;G3PD2;PDH;PFK;PYK;PFL	0.0564277	6.38141	6.38141	6.38141	3532.43	growth coupled
394	7	ACALD;G3PD2;GLYCDx;PDH;PYK;SUCDi;PFL	0.0563248	6.35315	6.35315	6.35315	3640.71	growth coupled
395	7	ACALD;F6PA;G3PD2;PDH;PYK;SUCDi;PFL	0.0563248	6.35315	6.35315	6.35315	3641.93	growth coupled
396	7	ACALD;FBA;G3PD2;PDH;PYK;SUCDi;PFL	0.057135	6.34888	6.34888	6.34888	3622.59	growth coupled
397	7	ACALD;G3PD2;PDH;PFK;PYK;SUCDi;PFL	0.057135	6.34888	6.34888	6.34888	3622.59	growth coupled
398	7	F6PA;FUM;G3PD2;G3PD5;PDH;PFK;PFL	0.0805517	6.26658	6.26658	6.26658	3727.52	growth coupled
399	7	F6PA;FUM;G3PD2;G3PD5;PDH;PFL	0.0805517	6.26658	6.26658	6.26658	3727.52	growth coupled
400	7	F6PA;FUM;G3PD2;MALS;PDH;PPS;PFL	0.0805517	6.26658	6.26658	6.26658	3580.19	growth coupled
401	7	F6PA;FUM;G3PD2;MALS;PDH;PFK;PFL	0.0805517	6.26658	6.26658	6.26658	3552.14	growth coupled
402	7	F6PA;FUM;G3PD2;PDH;PFK;PPS;PFL	0.0805517	6.26658	6.26658	6.26658	3579.44	growth coupled
403	7	ALCD2x;FUM;G3PD2;GLYCDx;PDH;PFL	0.0805517	6.26658	6.26658	6.26658	3548.11	growth coupled
404	7	ALCD2x;F6PA;FUM;G3PD2;PDH;PFK;PFL	0.0805517	6.26658	6.26658	6.26658	3549.37	growth coupled
405	7	FBA;FUM;G3PD2;GLYCDx;MALS;PDH;PFL	0.0805517	6.26658	6.26658	6.26658	3552.14	growth coupled
406	7	F6PA;FUM;G3PD2;GLYCDx;PDH;SUCDi;PFL	0.0805517	6.26658	6.26658	6.26658	3641.78	growth coupled
407	7	F6PA;FUM;G3PD2;MALS;MGSA;PDH;PFL	0.0805517	6.26658	6.26658	6.26658	3552.14	growth coupled
408	7	F6PA;FUM;G3PD2;ME2;MGSA;PDH;PFL	0.0805517	6.26658	6.26658	6.26658	3549.37	growth coupled
409	7	F6PA;FUM;G3PD2;MALS;PDH;ICL;PFL	0.0805517	6.26658	6.26658	6.26658	3552.14	growth coupled
410	7	ALCD2x;F6PA;FUM;G3PD2;MALS;PDH;PFL	0.0805517	6.26658	6.26658	6.26658	3552.14	growth coupled
411	7	FHL;FUM;G3PD2;GLYCDx;MGSA;PDH;PFL	0.0805517	6.26658	6.26658	6.26658	3548.11	growth coupled
412	7	FHL;FUM;G3PD2;GLYCDx;PDH;SUCDi;PFL	0.0805517	6.26658	6.26658	6.26658	3640.52	growth coupled
413	7	FBA;FUM;G3PD2;GLYCDx;PDH;SUCDi;PFL	0.0805517	6.26658	6.26658	6.26658	3641.08	growth coupled
414	7	FUM;G3PD2;G3PD5;GLYCDx;PDH;PFK;PFL	0.0805517	6.26658	6.26658	6.26658	3726.82	growth coupled
415	7	FUM;G3PD2;G3PD5;GLYCDx;MGSA;PDH;PFL	0.0805517	6.26658	6.26658	6.26658	3726.26	growth coupled
416	7	FUM;G3PD2;GLYCDx;MALS;PDH;PYK;PFL	0.0805517	6.26658	6.26658	6.26658	3550.24	growth coupled
417	7	F6PA;FUM;G3PD2;PDH;SUCDi;PFL	0.0805517	6.26658	6.26658	6.26658	3641.78	growth coupled
418	7	F6PA;FUM;G3PD2;MALS;PDH;PFL	0.0805517	6.26658	6.26658	6.26658	3552.14	growth coupled
419	7	FUM;G3PD2;GLYCDx;MGSA;PDH;SUCDi;PFL	0.0805517	6.26658	6.26658	6.26658	3640.52	growth coupled
420	7	FUM;G3PD2;G3PD5;GLYCDx;PDH;PFL	0.0805517	6.26658	6.26658	6.26658	3726.26	growth coupled
421	7	F6PA;FHL;FUM;G3PD2;MGSA;PDH;PFL	0.0805517	6.26658	6.26658	6.26658	3549.37	growth coupled
422	7	FUM;G3PD2;GLYCDx;MALS;PDH;PFK;PFL	0.0805517	6.26658	6.26658	6.26658	3552.14	growth coupled
423	7	F6PA;FUM;G3PD2;PDH;PFK;PYK;PFL	0.0805517	6.26658	6.26658	6.26658	3549.37	growth coupled
424	7	FBA;FUM;G3PD2;GLYCDx;MDH;PDH;PFL	0.0805517	6.26658	6.26658	6.26658	3550.73	growth coupled
425	7	FUM;G3PD2;GLYCDx;MDH;PDH;SUCDi;PFL	0.0805517	6.26658	6.26658	6.26658	3642.19	growth coupled
426	7	F6PA;FUM;G3PD2;MGSA;PDH;PYK;PFL	0.0805517	6.26658	6.26658	6.26658	3549.37	growth coupled
427	7	F6PA;FUM;G3PD2;GLYOX3;PDH;PFL	0.0805517	6.26658	6.26658	6.26658	3549.37	growth coupled
428	7	FUM;G3PD2;GLYCDx;MGSA;PDH;PYK;PFL	0.0805517	6.26658	6.26658	6.26658	3548.11	growth coupled
429	7	F6PA;FHL;FUM;G3PD2;PDH;PFL	0.0805517	6.26658	6.26658	6.26658	3549.37	growth coupled
430	7	FUM;G3PD2;GLYCDx;MALS;PDH;PPS;PFL	0.0805517	6.26658	6.26658	6.26658	3577.33	growth coupled
431	7	CITL;F6PA;FUM;G3PD2;MGSA;PDH;PFL	0.0805517	6.26658	6.26658	6.26658	3549.37	growth coupled
432	7	F6PA;FUM;G3PD2;MDH;MGSA;PDH;PFL	0.0805517	6.26658	6.26658	6.26658	3551.13	growth coupled
433	7	FBP;FUM;G3PD2;GLYCDx;MGSA;PDH;PFL	0.0805517	6.26658	6.26658	6.26658	3548.11	growth coupled
434	7	CITL;FUM;G3PD2;GLYCDx;MGSA;PDH;PFL	0.0805517	6.26658	6.26658	6.26658	3548.11	growth coupled
435	7	FUM;G3PD2;GLYCDx;ME2;MGSA;PDH;PFL	0.0805517	6.26658	6.26658	6.26658	3548.11	growth coupled
436	7	F6PA;FUM;G3PD2;MGSA;PDH;PPS;PFL	0.0805517	6.26658	6.26658	6.26658	3579.44	growth coupled
437	7	FUM;G3PD2;GLYCDx;MALS;ME2;PDH;PFL	0.0805517	6.26658	6.26658	6.26658	3550.24	growth coupled
438	7	FUM;G3PD2;GLYCDx;PDH;PPS;SUCDi;PFL	0.0805517	6.26658	6.26658	6.26658	3669.49	growth coupled
439	7	ALCD2x;F6PA;FUM;G3PD2;MGSA;PDH;PFL	0.0805517	6.26658	6.26658	6.26658	3549.37	growth coupled
440	7	F6PA;FUM;G3PD2;PDH;PPS;PYK;PFL	0.0805517	6.26658	6.26658	6.26658	3579.44	growth coupled
441	7	F6PA;FUM;G3PD2;ME1;PDH;PFL	0.0805517	6.26658	6.26658	6.26658	3549.37	growth coupled
442	7	F6PA;FUM;G3PD2;MGSA;PDH;PFL	0.0805517	6.26658	6.26658	6.26658	3549.37	growth coupled
443	7	FUM;G3PD2;GLYCDx;MALS;PDH;SUCDi;PFL	0.0805517	6.26658	6.26658	6.26658	3642.66	growth coupled
444	7	F6PA;FUM;G3PD2;PDH;PPS;PFL	0.0805517	6.26658	6.26658	6.26658	3579.44	growth coupled
445	7	FHL;FUM;G3PD2;GLYCDx;PDH;PFL	0.0805517	6.26658	6.26658	6.26658	3548.11	growth coupled
446	7	FUM;G3PD2;GLYCDx;PDH;SUCDi;PFL	0.0805517	6.26658	6.26658	6.26658	3640.52	growth coupled
447	7	F6PA;FUM;G3PD2;ME2;PDH;PFL	0.0805517	6.26658	6.26658	6.26658	3549.37	growth coupled
448	7	FUM;G3PD2;GLYCDx;GLYOX3;PDH;PYK;PFL	0.0805517	6.26658	6.26658	6.26658	3548.11	growth coupled
449	7	F6PA;FUM;G3PD2;MDH;PDH;PFK;PFL	0.0805517	6.26658	6.26658	6.26658	3551.13	growth coupled
450	7	FBA;FUM;G3PD2;GLYCDx;PDH;PFK;PFL	0.0805517	6.26658	6.26658	6.26658	3548.67	growth coupled
451	7	ALCD2x;F6PA;FUM;G3PD2;PDH;PFL	0.0805517	6.26658	6.26658	6.26658	3549.37	growth coupled
452	7	F6PA;FUM;G3PD2;MDH;PDH;PFL	0.0805517	6.26658	6.26658	6.26658	3551.13	growth coupled
453	7	FUM;G3PD2;GLYCDx;MALS;MGSA;PDH;PFL	0.0805517	6.26658	6.26658	6.26658	3550.24	growth coupled
454	7	FUM;G3PD2;GLYCDx;GLYOX3;MALS;PDH;PFL	0.0805517	6.26658	6.26658	6.26658	3550.24	growth coupled
455	7	F6PA;FRD2;FUM;G3PD2;PDH;PYK;PFL	0.0805517	6.26658	6.26658	6.26658	3573.7	growth coupled
456	7	F6PA;FUM;G3PD2;PDH;PYK;PFL	0.0805517	6.26658	6.26658	6.26658	3549.37	growth coupled
457	7	FUM;G3PD2;GLYCDx;MDH;MGSA;PDH;PFL	0.0805517	6.26658	6.26658	6.26658	3549.77	growth coupled
458	7	F6PA;FUM;G3PD2;PDH;PFL	0.0805517	6.26658	6.26658	6.26658	3549.37	growth coupled
459	7	FUM;G3PD2;GLYCDx;PDH;PFK;PYK;PFL	0.0805517	6.26658	6.26658	6.26658	3548.67	growth coupled
460	7	FBA;FUM;G3PD2;GLYCDx;MGSA;PDH;PFL	0.0805517	6.26658	6.26658	6.26658	3548.67	growth coupled
461	7	FUM;G3PD2;GLYCDx;MGSA;PDH;PFL	0.0805517	6.26658	6.26658	6.26658	3548.11	growth coupled
462	7	FUM;G3PD2;GLYCDx;GLYOX3;PDH;PFK;PFL	0.0805517	6.26658	6.26658	6.26658	3548.67	growth coupled
463	7	CITL;FUM;G3PD2;GLYCDx;PDH;PFL	0.0805517	6.26658	6.26658	6.26658	3548.11	growth coupled
464	7	FUM;G3PD2;GLYCDx;PDH;PYK;PFL	0.0805517	6.26658	6.26658	6.26658	3548.11	growth coupled
465	7	FUM;G3PD2;GLYCDx;ME2;PDH;PFL	0.0805517	6.26658	6.26658	6.26658	3548.11	growth coupled
466	7	FUM;G3PD2;GLYCDx;GLYOX3;PDH;PPS;PFL	0.0805517	6.26658	6.26658	6.26658	3577.08	growth coupled
467	7	FUM;G3PD2;GLYCDx;GLYOX3;PDH;PFL	0.0805517	6.26658	6.26658	6.26658	3548.11	growth coupled
468	7	FUM;G3PD2;GLYCDx;PDH;PFL	0.0805517	6.26658	6.26658	6.26658	3548.11	growth coupled
469	7	FBA;FUM;G3PD2;MGSA;PDH;PPS;PFL	0.0816885	6.26117	6.26117	6.26117	3566.88	growth coupled
470	7	ALCD2x;FUM;G3PD2;MGSA;PDH;PFK;PFL	0.0816885	6.26117	6.26117	6.26117	3532.32	growth coupled
471	7	FHL;FUM;G3PD2;PDH;PFK;SUCDi;PFL	0.0816885	6.26117	6.26117	6.26117	3622.48	growth coupled
472	7	FBA;FUM;G3PD2;G3PD5;MALS;PDH;PFL	0.0816885	6.26117	6.26117	6.26117	3730.3	growth coupled
473	7	FBA;FUM;G3PD2;G3PD5;MGSA;PDH;PFL	0.0816885	6.26117	6.26117	6.26117	3703.99	growth coupled
474	7	FBA;FUM;G3PD2;MDH;PDH;PFL	0.0816885	6.26117	6.26117	6.26117	3539.27	growth coupled
475	7	FUM;G3PD2;G3PD5;MALS;PDH;PFK;PFL	0.0816885	6.26117	6.26117	6.26117	3730.3	growth coupled
476	7	FUM;G3PD2;MALS;MGSA;PDH;PFK;PFL	0.0816885	6.26117	6.26117	6.26117	3552.14	growth coupled
477	7	FBA;FUM;G3PD2;GLYOX3;PDH;SUCDi;PFL	0.0816885	6.26117	6.26117	6.26117	3622.48	growth coupled
478	7	CITL;FBA;FUM;G3PD2;G3PD5;PDH;PFL	0.0816885	6.26117	6.26117	6.26117	3703.99	growth coupled
479	7	FUM;G3PD2;G3PD5;MGSA;PDH;PFK;PFL	0.0816885	6.26117	6.26117	6.26117	3703.99	growth coupled
480	7	FUM;G3PD2;MGSA;PDH;PFK;SUCDi;PFL	0.0816885	6.26117	6.26117	6.26117	3622.48	growth coupled
481	7	FUM;G3PD2;MDH;PDH;PFK;SUCDi;PFL	0.0816885	6.26117	6.26117	6.26117	3629.97	growth coupled
482	7	ALCD2x;FBA;FUM;G3PD2;MALS;PDH;PFL	0.0816885	6.26117	6.26117	6.26117	3552.14	growth coupled
483	7	ALCD2x;FBA;FUM;G3PD2;PDH;SUCDi;PFL	0.0816885	6.26117	6.26117	6.26117	3622.48	growth coupled
484	7	FHL;FUM;G3PD2;MALS;PDH;PFK;PFL	0.0816885	6.26117	6.26117	6.26117	3552.14	growth coupled
485	7	FUM;G3PD2;PDH;PFK;PYK;SUCDi;PFL	0.0816885	6.26117	6.26117	6.26117	3622.48	growth coupled
486	7	FUM;G3PD2;MALS;PDH;PFK;PYK;PFL	0.0816885	6.26117	6.26117	6.26117	3552.14	growth coupled
487	7	ALCD2x;FHL;FUM;G3PD2;PDH;PFK;PFL	0.0816885	6.26117	6.26117	6.26117	3532.32	growth coupled
488	7	FUM;G3PD2;PDH;PFK;SUCDi;PFL	0.0816885	6.26117	6.26117	6.26117	3622.48	growth coupled
489	8	ACALD;F6PA;FUM;G3PD2;PDH;PYK;SUCDi;PFL	0.0556373	6.38517	6.38517	6.38517	3641.93	growth coupled
490	8	ACALD;F6PA;FUM;G3PD2;PDH;PYK;PFL	0.0556373	6.38517	6.38517	6.38517	3549.51	growth coupled
491	8	ACALD;FUM;G3PD2;GLYCDx;MALS;PDH;PYK;PFL	0.0556373	6.38517	6.38517	6.38517	3550.47	growth coupled
492	8	ACALD;FUM;G3PD2;GLYCDx;PDH;PFK;PYK;PFL	0.0556373	6.38517	6.38517	6.38517	3548.81	growth coupled
493	8	ACALD;FUM;G3PD2;GLYCDx;MGSA;PDH;PYK;PFL	0.0556373	6.38517	6.38517	6.38517	3548.3	growth coupled
494	8	ACALD;FHL;FUM;G3PD2;GLYCDx;PDH;PYK;PFL	0.0556373	6.38517	6.38517	6.38517	3548.3	growth coupled
495	8	ACALD;FBA;FUM;G3PD2;GLYCDx;PDH;PYK;PFL	0.0556373	6.38517	6.38517	6.38517	3548.81	growth coupled
496	8	ACALD;FUM;G3PD2;GLYCDx;ME2;PDH;PYK;PFL	0.0556373	6.38517	6.38517	6.38517	3548.3	growth coupled
497	8	ACALD;FUM;G3PD2;GLYCDx;PDH;PYK;SUCDi;PFL	0.0556373	6.38517	6.38517	6.38517	3640.71	growth coupled
498	8	ACALD;FRD2;FUM;G3PD2;GLYCDx;PDH;PYK;PFL	0.0556373	6.38517	6.38517	6.38517	3572.63	growth coupled
499	8	ACALD;FUM;G3PD2;G3PD5;GLYCDx;PDH;PYK;PFL	0.0556373	6.38517	6.38517	6.38517	3726.45	growth coupled
500	8	ACALD;FUM;G3PD2;GLYCDx;GLYOX3;PDH;PYK;PFL	0.0556373	6.38517	6.38517	6.38517	3548.3	growth coupled
501	8	ACALD;FUM;G3PD2;GLYCDx;PDH;PYK;PFL	0.0556373	6.38517	6.38517	6.38517	3548.3	growth coupled
502	8	ACALD;FBA;FUM;G3PD2;PDH;PYK;SUCDi;PFL	0.0564277	6.38141	6.38141	6.38141	3622.59	growth coupled
503	8	ACALD;FUM;G3PD2;MALS;PDH;PFK;PYK;PFL	0.0564277	6.38141	6.38141	6.38141	3552.28	growth coupled
504	8	ACALD;FBA;FUM;G3PD2;G3PD5;PDH;PYK;PFL	0.0564277	6.38141	6.38141	6.38141	3704.1	growth coupled
505	8	ACALD;FBA;FUM;G3PD2;ME1;PDH;PYK;PFL	0.0564277	6.38141	6.38141	6.38141	3532.43	growth coupled
506	8	ACALD;FUM;G3PD2;ME2;PDH;PFK;PYK;PFL	0.0564277	6.38141	6.38141	6.38141	3532.43	growth coupled
507	8	ACALD;FBA;FUM;G3PD2;MGSA;PDH;PYK;PFL	0.0564277	6.38141	6.38141	6.38141	3532.43	growth coupled
508	8	ACALD;FUM;G3PD2;MGSA;PDH;PFK;PYK;PFL	0.0564277	6.38141	6.38141	6.38141	3532.43	growth coupled
509	8	ACALD;FUM;G3PD2;G3PD5;PDH;PFK;PYK;PFL	0.0564277	6.38141	6.38141	6.38141	3704.1	growth coupled
510	8	ACALD;FBA;FUM;G3PD2;MALS;PDH;PYK;PFL	0.0564277	6.38141	6.38141	6.38141	3552.28	growth coupled
511	8	ACALD;FBA;FUM;G3PD2;GLYOX3;PDH;PYK;PFL	0.0564277	6.38141	6.38141	6.38141	3532.43	growth coupled
512	8	ACALD;ALCD2x;FUM;G3PD2;PDH;PFK;PYK;PFL	0.0564277	6.38141	6.38141	6.38141	3532.43	growth coupled
513	8	ACALD;FUM;G3PD2;PDH;PFK;PYK;SUCDi;PFL	0.0564277	6.38141	6.38141	6.38141	3622.59	growth coupled
514	8	ACALD;FUM;G3PD2;GLYOX3;PDH;PFK;PYK;PFL	0.0564277	6.38141	6.38141	6.38141	3532.43	growth coupled
515	8	ACALD;FUM;G3PD2;MDH;PDH;PFK;PYK;PFL	0.0564277	6.38141	6.38141	6.38141	3539.57	growth coupled
516	8	ACALD;FUM;G3PD2;PDH;PFK;PYK;PFL	0.0564277	6.38141	6.38141	6.38141	3532.43	growth coupled
517	8	ACALD;FBA;FHL;FUM;G3PD2;PDH;PYK;PFL	0.0564277	6.38141	6.38141	6.38141	3532.43	growth coupled
518	8	ACALD;CITL;FBA;FUM;G3PD2;PDH;PYK;PFL	0.0564277	6.38141	6.38141	6.38141	3532.43	growth coupled
519	8	ACALD;FBA;FUM;G3PD2;MDH;PDH;PYK;PFL	0.0564277	6.38141	6.38141	6.38141	3539.57	growth coupled
520	8	ACALD;FBA;FUM;G3PD2;PDH;PYK;PFL	0.0564277	6.38141	6.38141	6.38141	3532.43	growth coupled
521	8	ACALD;G3PD2;GLYCDx;MALS;PDH;PYK;SUCDi;PFL	0.0563248	6.35315	6.35315	6.35315	3642.88	growth coupled
522	8	ACALD;G3PD2;GLYCDx;PDH;PYK;SUCDi;PFL	0.0563248	6.35315	6.35315	6.35315	3640.71	growth coupled
523	8	ACALD;F6PA;G3PD2;PDH;PYK;SUCDi;PFL	0.0563248	6.35315	6.35315	6.35315	3641.93	growth coupled
524	8	ACALD;FBA;G3PD2;MGSA;PDH;PYK;SUCDi;PFL	0.057135	6.34888	6.34888	6.34888	3622.59	growth coupled
525	8	ACALD;G3PD2;MGSA;PDH;PFK;PYK;SUCDi;PFL	0.057135	6.34888	6.34888	6.34888	3622.59	growth coupled
526	8	ACALD;FBA;G3PD2;MALS;PDH;PYK;SUCDi;PFL	0.057135	6.34888	6.34888	6.34888	3644.7	growth coupled
527	8	ACALD;G3PD2;GLYOX3;PDH;PFK;PYK;SUCDi;PFL	0.057135	6.34888	6.34888	6.34888	3622.59	growth coupled
528	8	ACALD;FBA;G3PD2;PDH;PPS;PYK;SUCDi;PFL	0.057135	6.34888	6.34888	6.34888	3659.25	growth coupled
529	8	ACALD;FHL;G3PD2;PDH;PFK;PYK;SUCDi;PFL	0.057135	6.34888	6.34888	6.34888	3622.59	growth coupled
530	8	ACALD;G3PD2;MALS;PDH;PFK;PYK;SUCDi;PFL	0.057135	6.34888	6.34888	6.34888	3644.7	growth coupled
531	8	ACALD;ALCD2x;G3PD2;PDH;PFK;PYK;SUCDi;PFL	0.057135	6.34888	6.34888	6.34888	3622.59	growth coupled
532	8	ACALD;G3PD2;PDH;PFK;PYK;SUCDi;PFL	0.057135	6.34888	6.34888	6.34888	3622.59	growth coupled
533	8	ACALD;FBA;FHL;G3PD2;PDH;PYK;SUCDi;PFL	0.057135	6.34888	6.34888	6.34888	3622.59	growth coupled
534	8	ACALD;FBA;G3PD2;PDH;PYK;SUCDi;PFL	0.057135	6.34888	6.34888	6.34888	3622.59	growth coupled
535	8	FBA;FHL;FUM;G3PD2;GLYCDx;PDH;SUCDi;PFL	0.0805517	6.26658	6.26658	6.26658	3641.08	growth coupled
536	8	F6PA;FUM;G3PD2;MDH;PDH;PFK;SUCDi;PFL	0.0805517	6.26658	6.26658	6.26658	3643.55	growth coupled
537	8	FBA;FUM;G3PD2;GLYCDx;PDH;PYK;SUCDi;PFL	0.0805517	6.26658	6.26658	6.26658	3641.08	growth coupled
538	8	F6PA;FHL;FUM;G3PD2;MALS;MGSA;PDH;PFL	0.0805517	6.26658	6.26658	6.26658	3552.14	growth coupled
539	8	FHL;FUM;G3PD2;G3PD5;GLYCDx;MGSA;PDH;PFL	0.0805517	6.26658	6.26658	6.26658	3726.26	growth coupled
540	8	CITL;FHL;FUM;G3PD2;GLYCDx;MGSA;PDH;PFL	0.0805517	6.26658	6.26658	6.26658	3548.11	growth coupled
541	8	FUM;G3PD2;G3PD5;GLYCDx;MGSA;PDH;PFL	0.0805517	6.26658	6.26658	6.26658	3726.26	growth coupled
542	8	FUM;G3PD2;GLYCDx;MALS;PDH;PFK;SUCDi;PFL	0.0805517	6.26658	6.26658	6.26658	3644.55	growth coupled
543	8	FHL;FUM;G3PD2;GLYCDx;MALS;MGSA;PDH;PFL	0.0805517	6.26658	6.26658	6.26658	3550.24	growth coupled
544	8	F6PA;FHL;FUM;G3PD2;G3PD5;GLYCDx;PDH;PFL	0.0805517	6.26658	6.26658	6.26658	3727.52	growth coupled
545	8	F6PA;FUM;G3PD2;MALS;MGSA;PDH;PFL	0.0805517	6.26658	6.26658	6.26658	3552.14	growth coupled
546	8	FUM;G3PD2;GLYCDx;MALS;MGSA;PDH;PPS;PFL	0.0805517	6.26658	6.26658	6.26658	3577.33	growth coupled
547	8	ALCD2x;FHL;FUM;G3PD2;GLYCDx;MGSA;PDH;PFL	0.0805517	6.26658	6.26658	6.26658	3548.11	growth coupled
548	8	FHL;FUM;G3PD2;GLYCDx;MGSA;PDH;PFL	0.0805517	6.26658	6.26658	6.26658	3548.11	growth coupled
549	8	CITL;F6PA;FHL;FUM;G3PD2;MGSA;PDH;PFL	0.0805517	6.26658	6.26658	6.26658	3549.37	growth coupled
550	8	CITL;F6PA;FUM;G3PD2;MGSA;PDH;PFK;PFL	0.0805517	6.26658	6.26658	6.26658	3549.37	growth coupled
551	8	FBA;FUM;G3PD2;GLYCDx;ME2;PDH;SUCDi;PFL	0.0805517	6.26658	6.26658	6.26658	3641.08	growth coupled
552	8	FUM;G3PD2;GLYCDx;MDH;MGSA;PDH;SUCDi;PFL	0.0805517	6.26658	6.26658	6.26658	3642.19	growth coupled
553	8	FUM;G3PD2;GLYCDx;MALS;MGSA;PDH;PFL	0.0805517	6.26658	6.26658	6.26658	3550.24	growth coupled
554	8	ALCD2x;FBA;FUM;G3PD2;GLYCDx;PDH;SUCDi;PFL	0.0805517	6.26658	6.26658	6.26658	3641.08	growth coupled
555	8	F6PA;FHL;FUM;G3PD2;MGSA;PDH;PFK;PFL	0.0805517	6.26658	6.26658	6.26658	3549.37	growth coupled
556	8	ALCD2x;F6PA;FUM;G3PD2;G3PD5;MALS;PDH;PFL	0.0805517	6.26658	6.26658	6.26658	3730.3	growth coupled
557	8	FBP;FUM;G3PD2;GLYCDx;MALS;MDH;PDH;PFL	0.0805517	6.26658	6.26658	6.26658	3550.24	growth coupled
558	8	F6PA;FUM;G3PD2;GLYOX3;MALS;PDH;SUCDi;PFL	0.0805517	6.26658	6.26658	6.26658	3644.55	growth coupled
559	8	F6PA;FUM;G3PD2;G3PD5;GLYOX3;MALS;PDH;PFL	0.0805517	6.26658	6.26658	6.26658	3730.3	growth coupled
560	8	F6PA;FUM;G3PD2;G3PD5;GLYCDx;PDH;PFL	0.0805517	6.26658	6.26658	6.26658	3727.52	growth coupled
561	8	ALCD2x;FBA;FUM;G3PD2;GLYCDx;MALS;PDH;PFL	0.0805517	6.26658	6.26658	6.26658	3552.14	growth coupled
562	8	ALCD2x;F6PA;FUM;G3PD2;MGSA;PDH;SUCDi;PFL	0.0805517	6.26658	6.26658	6.26658	3641.78	growth coupled
563	8	FHL;FUM;G3PD2;G3PD5;GLYCDx;PDH;PFK;PFL	0.0805517	6.26658	6.26658	6.26658	3726.82	growth coupled
564	8	FBA;FUM;G3PD2;GLYCDx;MGSA;PDH;PFL	0.0805517	6.26658	6.26658	6.26658	3548.67	growth coupled
565	8	FBA;FUM;G3PD2;G3PD5;GLYCDx;GLYOX3;PDH;PFL	0.0805517	6.26658	6.26658	6.26658	3726.82	growth coupled
566	8	FUM;G3PD2;GLYCDx;MGSA;PDH;PFL	0.0805517	6.26658	6.26658	6.26658	3548.11	growth coupled
567	8	F6PA;FUM;G3PD2;ME2;MGSA;PDH;PFK;PFL	0.0805517	6.26658	6.26658	6.26658	3549.37	growth coupled
568	8	FHL;FUM;G3PD2;GLYCDx;MALS;PDH;PFL	0.0805517	6.26658	6.26658	6.26658	3550.24	growth coupled
569	8	F6PA;FUM;G3PD2;MALS;PDH;PPS;PYK;PFL	0.0805517	6.26658	6.26658	6.26658	3580.19	growth coupled
570	8	ALCD2x;F6PA;FUM;G3PD2;PDH;PFK;SUCDi;PFL	0.0805517	6.26658	6.26658	6.26658	3641.78	growth coupled
571	8	F6PA;FHL;FUM;G3PD2;MALS;PDH;SUCDi;PFL	0.0805517	6.26658	6.26658	6.26658	3644.55	growth coupled
572	8	F6PA;FUM;G3PD2;PDH;PPS;SUCDi;PFL	0.0805517	6.26658	6.26658	6.26658	3671.85	growth coupled
573	8	FUM;G3PD2;GLYCDx;MALS;PDH;SUCDi;PFL	0.0805517	6.26658	6.26658	6.26658	3642.66	growth coupled
574	8	F6PA;FUM;G3PD2;MALS;PDH;SUCDi;PFL	0.0805517	6.26658	6.26658	6.26658	3644.55	growth coupled
575	8	F6PA;FHL;FUM;G3PD2;GLYOX3;MALS;PDH;PFL	0.0805517	6.26658	6.26658	6.26658	3552.14	growth coupled
576	8	F6PA;FHL;FUM;G3PD2;MGSA;PDH;PPS;PFL	0.0805517	6.26658	6.26658	6.26658	3579.44	growth coupled
577	8	FHL;FUM;G3PD2;G3PD5;GLYCDx;GLYOX3;PDH;PFL	0.0805517	6.26658	6.26658	6.26658	3726.26	growth coupled
578	8	F6PA;FHL;FUM;G3PD2;MALS;PDH;PFL	0.0805517	6.26658	6.26658	6.26658	3552.14	growth coupled
579	8	F6PA;FUM;G3PD2;GLYCDx;MALS;PDH;PFK;PFL	0.0805517	6.26658	6.26658	6.26658	3552.14	growth coupled
580	8	F6PA;FHL;FUM;G3PD2;G3PD5;MGSA;PDH;PFL	0.0805517	6.26658	6.26658	6.26658	3727.52	growth coupled
581	8	ALCD2x;F6PA;FUM;G3PD2;GLYOX3;MALS;PDH;PFL	0.0805517	6.26658	6.26658	6.26658	3552.14	growth coupled
582	8	F6PA;FHL;FUM;G3PD2;PDH;PYK;SUCDi;PFL	0.0805517	6.26658	6.26658	6.26658	3641.78	growth coupled
583	8	FRD2;FUM;G3PD2;G3PD5;GLYCDx;MALS;PDH;PFL	0.0805517	6.26658	6.26658	6.26658	3908.14	growth coupled
584	8	F6PA;FUM;G3PD2;G3PD5;MALS;PDH;PFL	0.0805517	6.26658	6.26658	6.26658	3730.3	growth coupled
585	8	FHL;FUM;G3PD2;GLYCDx;GLYOX3;PDH;PPS;PFL	0.0805517	6.26658	6.26658	6.26658	3577.08	growth coupled
586	8	FHL;FUM;G3PD2;GLYCDx;PDH;PFL	0.0805517	6.26658	6.26658	6.26658	3548.11	growth coupled
587	8	FBA;FUM;G3PD2;GLYCDx;PDH;SUCDi;PFL	0.0805517	6.26658	6.26658	6.26658	3641.08	growth coupled
588	9	ACALD;FHL;FUM;G3PD2;GLYCDx;MGSA;PDH;PYK;PFL	0.0556373	6.38517	6.38517	6.38517	3548.3	growth coupled
589	9	ACALD;ALCD2x;F6PA;FUM;G3PD2;PDH;PYK;PFL	0.0556373	6.38517	6.38517	6.38517	3549.51	growth coupled
590	9	ACALD;F6PA;FHL;FUM;G3PD2;MGSA;PDH;PYK;PFL	0.0556373	6.38517	6.38517	6.38517	3549.51	growth coupled
591	9	ACALD;F6PA;FHL;FUM;G3PD2;GLYOX3;PDH;PYK;PFL	0.0556373	6.38517	6.38517	6.38517	3549.51	growth coupled
592	9	ACALD;CITL;F6PA;FHL;FUM;G3PD2;PDH;PYK;PFL	0.0556373	6.38517	6.38517	6.38517	3549.51	growth coupled
593	9	ACALD;F6PA;FUM;G3PD2;MALS;PDH;PYK;SUCDi;PFL	0.0556373	6.38517	6.38517	6.38517	3644.7	growth coupled
594	9	ACALD;F6PA;FUM;G3PD2;PDH;PPS;PYK;SUCDi;PFL	0.0556373	6.38517	6.38517	6.38517	3673.24	growth coupled
595	9	ACALD;FBA;FUM;G3PD2;GLYCDx;PDH;PYK;SUCDi;PFL	0.0556373	6.38517	6.38517	6.38517	3641.22	growth coupled
596	9	ACALD;F6PA;FUM;G3PD2;PDH;PFK;PYK;SUCDi;PFL	0.0556373	6.38517	6.38517	6.38517	3641.93	growth coupled
597	9	ACALD;FUM;G3PD2;GLYCDx;MDH;ME2;PDH;PYK;PFL	0.0556373	6.38517	6.38517	6.38517	3550.47	growth coupled
598	9	ACALD;F6PA;FUM;G3PD2;MALS;PDH;PFK;PYK;PFL	0.0556373	6.38517	6.38517	6.38517	3552.28	growth coupled
599	9	ACALD;F6PA;FUM;G3PD2;ME2;PDH;PPS;PYK;PFL	0.0556373	6.38517	6.38517	6.38517	3580.83	growth coupled
600	9	ACALD;F6PA;FUM;G3PD2;MGSA;PDH;PYK;SUCDi;PFL	0.0556373	6.38517	6.38517	6.38517	3641.93	growth coupled
601	9	ACALD;FBA;FUM;G3PD2;GLYCDx;PDH;PPS;PYK;PFL	0.0556373	6.38517	6.38517	6.38517	3580.46	growth coupled
602	9	ACALD;FBA;FUM;G3PD2;GLYCDx;MDH;PDH;PYK;PFL	0.0556373	6.38517	6.38517	6.38517	3550.92	growth coupled
603	9	ACALD;FBA;FUM;G3PD2;GLYCDx;MALS;PDH;PYK;PFL	0.0556373	6.38517	6.38517	6.38517	3552.28	growth coupled
604	9	ACALD;CITL;FHL;FUM;G3PD2;GLYCDx;PDH;PYK;PFL	0.0556373	6.38517	6.38517	6.38517	3548.3	growth coupled
605	9	ACALD;F6PA;FUM;G3PD2;GLYOX3;MGSA;PDH;PYK;PFL	0.0556373	6.38517	6.38517	6.38517	3549.51	growth coupled
606	9	ACALD;CITL;F6PA;FUM;G3PD2;MGSA;PDH;PYK;PFL	0.0556373	6.38517	6.38517	6.38517	3549.51	growth coupled
607	9	ACALD;F6PA;FHL;FUM;G3PD2;ME2;PDH;PYK;PFL	0.0556373	6.38517	6.38517	6.38517	3549.51	growth coupled
608	9	ACALD;F6PA;FRD2;FUM;G3PD2;MGSA;PDH;PYK;PFL	0.0556373	6.38517	6.38517	6.38517	3573.84	growth coupled
609	9	ACALD;F6PA;FUM;G3PD2;GLYCDx;PDH;PFK;PYK;PFL	0.0556373	6.38517	6.38517	6.38517	3549.51	growth coupled
610	9	ACALD;FHL;FUM;G3PD2;GLYCDx;PDH;PFK;PYK;PFL	0.0556373	6.38517	6.38517	6.38517	3548.81	growth coupled
611	9	ACALD;FBA;FHL;FUM;G3PD2;GLYCDx;PDH;PYK;PFL	0.0556373	6.38517	6.38517	6.38517	3548.81	growth coupled
612	9	ACALD;F6PA;FUM;G3PD2;MDH;MGSA;PDH;PYK;PFL	0.0556373	6.38517	6.38517	6.38517	3551.32	growth coupled
613	9	ACALD;F6PA;FUM;G3PD2;G3PD5;GLYCDx;PDH;PYK;PFL	0.0556373	6.38517	6.38517	6.38517	3727.67	growth coupled
614	9	ACALD;F6PA;FUM;G3PD2;GLYCDx;MALS;PDH;PYK;PFL	0.0556373	6.38517	6.38517	6.38517	3552.28	growth coupled
615	9	ACALD;FUM;G3PD2;GLYCDx;MDH;PDH;PYK;SUCDi;PFL	0.0556373	6.38517	6.38517	6.38517	3642.43	growth coupled
616	9	ACALD;FUM;G3PD2;G3PD5;GLYCDx;MGSA;PDH;PYK;PFL	0.0556373	6.38517	6.38517	6.38517	3726.45	growth coupled
617	9	ACALD;F6PA;FHL;FUM;G3PD2;PDH;PYK;SUCDi;PFL	0.0556373	6.38517	6.38517	6.38517	3641.93	growth coupled
618	9	ACALD;F6PA;FUM;G3PD2;G3PD5;PDH;PFK;PYK;PFL	0.0556373	6.38517	6.38517	6.38517	3727.67	growth coupled
619	9	ACALD;F6PA;FUM;G3PD2;G3PD5;MALS;PDH;PYK;PFL	0.0556373	6.38517	6.38517	6.38517	3730.44	growth coupled
620	9	ACALD;F6PA;FHL;FUM;G3PD2;PDH;PFK;PYK;PFL	0.0556373	6.38517	6.38517	6.38517	3549.51	growth coupled
621	9	ACALD;F6PA;FUM;G3PD2;PDH;PYK;SUCDi;PFL	0.0556373	6.38517	6.38517	6.38517	3641.93	growth coupled
622	9	ACALD;F6PA;FUM;G3PD2;MALS;MGSA;PDH;PYK;PFL	0.0556373	6.38517	6.38517	6.38517	3552.28	growth coupled
623	9	ACALD;FBA;FUM;G3PD2;G3PD5;GLYCDx;PDH;PYK;PFL	0.0556373	6.38517	6.38517	6.38517	3726.97	growth coupled
624	9	ACALD;FUM;G3PD2;GLYCDx;PDH;PPS;PYK;SUCDi;PFL	0.0556373	6.38517	6.38517	6.38517	3670.53	growth coupled
625	9	ACALD;F6PA;FUM;G3PD2;MGSA;PDH;PFK;PYK;PFL	0.0556373	6.38517	6.38517	6.38517	3549.51	growth coupled
626	9	ACALD;FUM;G3PD2;GLYCDx;MALS;MGSA;PDH;PYK;PFL	0.0556373	6.38517	6.38517	6.38517	3550.47	growth coupled
627	9	ACALD;F6PA;FUM;G3PD2;MGSA;PDH;PYK;PFL	0.0556373	6.38517	6.38517	6.38517	3549.51	growth coupled
628	9	ACALD;F6PA;FUM;G3PD2;G3PD5;GLYOX3;PDH;PYK;PFL	0.0556373	6.38517	6.38517	6.38517	3727.67	growth coupled
629	9	ACALD;FUM;G3PD2;GLYCDx;PDH;PFK;PYK;SUCDi;PFL	0.0556373	6.38517	6.38517	6.38517	3641.22	growth coupled
630	9	ACALD;FUM;G3PD2;G3PD5;GLYCDx;MALS;PDH;PYK;PFL	0.0556373	6.38517	6.38517	6.38517	3728.62	growth coupled
631	9	ACALD;F6PA;FUM;G3PD2;GLYOX3;PDH;PYK;PFL	0.0556373	6.38517	6.38517	6.38517	3549.51	growth coupled
632	9	ACALD;FBA;FUM;G3PD2;GLYCDx;MGSA;PDH;PYK;PFL	0.0556373	6.38517	6.38517	6.38517	3548.81	growth coupled
633	9	ACALD;F6PA;FUM;G3PD2;PDH;PFK;PYK;PFL	0.0556373	6.38517	6.38517	6.38517	3549.51	growth coupled
634	9	ACALD;F6PA;FHL;FUM;G3PD2;G3PD5;PDH;PYK;PFL	0.0556373	6.38517	6.38517	6.38517	3727.67	growth coupled
635	9	ACALD;F6PA;FHL;FUM;G3PD2;PDH;PYK;PFL	0.0556373	6.38517	6.38517	6.38517	3549.51	growth coupled
636	9	ACALD;CITL;F6PA;FUM;G3PD2;GLYCDx;PDH;PYK;PFL	0.0556373	6.38517	6.38517	6.38517	3549.51	growth coupled
637	9	ACALD;FUM;G3PD2;GLYCDx;MGSA;PDH;PFK;PYK;PFL	0.0556373	6.38517	6.38517	6.38517	3548.81	growth coupled
638	9	ACALD;F6PA;FUM;G3PD2;MDH;PDH;PYK;PFL	0.0556373	6.38517	6.38517	6.38517	3551.32	growth coupled
639	9	ACALD;CITL;F6PA;FUM;G3PD2;PDH;PYK;PFL	0.0556373	6.38517	6.38517	6.38517	3549.51	growth coupled
640	9	ACALD;F6PA;FUM;G3PD2;G3PD5;PDH;PYK;PFL	0.0556373	6.38517	6.38517	6.38517	3727.67	growth coupled
641	9	ACALD;FHL;FUM;G3PD2;GLYCDx;GLYOX3;PDH;PYK;PFL	0.0556373	6.38517	6.38517	6.38517	3548.3	growth coupled
642	9	ACALD;F6PA;FUM;G3PD2;PDH;PYK;PFL	0.0556373	6.38517	6.38517	6.38517	3549.51	growth coupled
643	9	ACALD;FUM;G3PD2;GLYCDx;MGSA;PDH;PYK;SUCDi;PFL	0.0556373	6.38517	6.38517	6.38517	3640.71	growth coupled
644	9	ACALD;FBA;FUM;G3PD2;GLYCDx;GLYOX3;PDH;PYK;PFL	0.0556373	6.38517	6.38517	6.38517	3548.81	growth coupled
645	9	ACALD;FUM;G3PD2;GLYCDx;MGSA;PDH;PPS;PYK;PFL	0.0556373	6.38517	6.38517	6.38517	3578.12	growth coupled
646	9	ACALD;FHL;FUM;G3PD2;G3PD5;GLYCDx;PDH;PYK;PFL	0.0556373	6.38517	6.38517	6.38517	3726.45	growth coupled
647	9	ACALD;FUM;G3PD2;G3PD5;GLYCDx;PDH;PYK;PFL	0.0556373	6.38517	6.38517	6.38517	3726.45	growth coupled
648	9	ACALD;FBP;FUM;G3PD2;GLYCDx;MGSA;PDH;PYK;PFL	0.0556373	6.38517	6.38517	6.38517	3548.3	growth coupled
649	9	ACALD;FBA;FUM;G3PD2;GLYCDx;PDH;PYK;PFL	0.0556373	6.38517	6.38517	6.38517	3548.81	growth coupled
650	9	ACALD;FHL;FUM;G3PD2;GLYCDx;PDH;PYK;SUCDi;PFL	0.0556373	6.38517	6.38517	6.38517	3640.71	growth coupled
651	9	ACALD;FUM;G3PD2;GLYCDx;PDH;PYK;SUCDi;PFL	0.0556373	6.38517	6.38517	6.38517	3640.71	growth coupled
652	9	ACALD;FUM;G3PD2;GLYCDx;GLYOX3;MALS;PDH;PYK;PFL	0.0556373	6.38517	6.38517	6.38517	3550.47	growth coupled
653	9	ACALD;FHL;FUM;G3PD2;GLYCDx;PDH;PYK;PFL	0.0556373	6.38517	6.38517	6.38517	3548.3	growth coupled
654	9	ACALD;FUM;G3PD2;GLYCDx;MGSA;PDH;PYK;PFL	0.0556373	6.38517	6.38517	6.38517	3548.3	growth coupled
655	9	ACALD;FUM;G3PD2;GLYCDx;MALS;PDH;PYK;PFL	0.0556373	6.38517	6.38517	6.38517	3550.47	growth coupled
656	9	ACALD;ALCD2x;FUM;G3PD2;GLYCDx;GLYOX3;PDH;PYK;PFL	0.0556373	6.38517	6.38517	6.38517	3548.3	growth coupled
657	9	ACALD;FUM;G3PD2;GLYCDx;GLYOX3;ME1;PDH;PYK;PFL	0.0556373	6.38517	6.38517	6.38517	3548.3	growth coupled
658	9	ACALD;FUM;G3PD2;GLYCDx;GLYOX3;ME2;PDH;PYK;PFL	0.0556373	6.38517	6.38517	6.38517	3548.3	growth coupled
659	9	ACALD;FUM;G3PD2;GLYCDx;GLYOX3;MDH;PDH;PYK;PFL	0.0556373	6.38517	6.38517	6.38517	3550.02	growth coupled
660	9	ACALD;CITL;FUM;G3PD2;GLYCDx;GLYOX3;PDH;PYK;PFL	0.0556373	6.38517	6.38517	6.38517	3548.3	growth coupled
661	9	ACALD;FUM;G3PD2;GLYCDx;GLYOX3;PDH;PYK;PFL	0.0556373	6.38517	6.38517	6.38517	3548.3	growth coupled
662	9	ACALD;ALCD2x;FUM;G3PD2;GLYCDx;PDH;PYK;PFL	0.0556373	6.38517	6.38517	6.38517	3548.3	growth coupled
663	9	ACALD;CITL;FUM;G3PD2;GLYCDx;ME2;PDH;PYK;PFL	0.0556373	6.38517	6.38517	6.38517	3548.3	growth coupled
664	9	ACALD;FUM;G3PD2;GLYCDx;PDH;PYK;PFL	0.0556373	6.38517	6.38517	6.38517	3548.3	growth coupled
665	9	ACALD;FBA;FUM;G3PD2;PDH;PYK;SUCDi;PFL	0.0564277	6.38141	6.38141	6.38141	3622.59	growth coupled
666	9	ACALD;FBP;FHL;FUM;G3PD2;PDH;PFK;PYK;PFL	0.0564277	6.38141	6.38141	6.38141	3532.43	growth coupled
667	9	ACALD;FBA;FUM;G3PD2;MALS;MDH;PDH;PYK;PFL	0.0564277	6.38141	6.38141	6.38141	3552.28	growth coupled
668	9	ACALD;FUM;G3PD2;MALS;PDH;PFK;PYK;SUCDi;PFL	0.0564277	6.38141	6.38141	6.38141	3644.7	growth coupled
669	9	ACALD;FUM;G3PD2;MGSA;PDH;PFK;PYK;SUCDi;PFL	0.0564277	6.38141	6.38141	6.38141	3622.59	growth coupled
670	9	ACALD;FUM;G3PD2;MDH;PDH;PFK;PYK;SUCDi;PFL	0.0564277	6.38141	6.38141	6.38141	3630.28	growth coupled
671	9	ACALD;ALCD2x;FBA;FUM;G3PD2;G3PD5;PDH;PYK;PFL	0.0564277	6.38141	6.38141	6.38141	3704.1	growth coupled
672	9	ACALD;FUM;G3PD2;GLYOX3;PDH;PFK;PYK;SUCDi;PFL	0.0564277	6.38141	6.38141	6.38141	3622.59	growth coupled
673	9	ACALD;ALCD2x;FUM;G3PD2;GLYOX3;PDH;PFK;PYK;PFL	0.0564277	6.38141	6.38141	6.38141	3532.43	growth coupled
674	9	ACALD;FBP;FUM;G3PD2;MGSA;PDH;PFK;PYK;PFL	0.0564277	6.38141	6.38141	6.38141	3532.43	growth coupled
675	9	ACALD;FUM;G3PD2;G3PD5;MDH;PDH;PFK;PYK;PFL	0.0564277	6.38141	6.38141	6.38141	3712.81	growth coupled
676	9	ACALD;ALCD2x;FUM;G3PD2;MALS;PDH;PFK;PYK;PFL	0.0564277	6.38141	6.38141	6.38141	3552.28	growth coupled
677	9	ACALD;ALCD2x;FUM;G3PD2;PDH;PFK;PYK;SUCDi;PFL	0.0564277	6.38141	6.38141	6.38141	3622.59	growth coupled
678	9	ACALD;FBA;FUM;G3PD2;G3PD5;MALS;PDH;PYK;PFL	0.0564277	6.38141	6.38141	6.38141	3730.44	growth coupled
679	9	ACALD;FUM;G3PD2;G3PD5;MGSA;PDH;PFK;PYK;PFL	0.0564277	6.38141	6.38141	6.38141	3704.1	growth coupled
680	9	ACALD;FUM;G3PD2;ME2;PDH;PFK;PYK;SUCDi;PFL	0.0564277	6.38141	6.38141	6.38141	3622.59	growth coupled
681	9	ACALD;FHL;FUM;G3PD2;MGSA;PDH;PFK;PYK;PFL	0.0564277	6.38141	6.38141	6.38141	3532.43	growth coupled
682	9	ACALD;ALCD2x;FUM;G3PD2;MGSA;PDH;PFK;PYK;PFL	0.0564277	6.38141	6.38141	6.38141	3532.43	growth coupled
683	9	ACALD;FHL;FUM;G3PD2;MALS;PDH;PFK;PYK;PFL	0.0564277	6.38141	6.38141	6.38141	3552.28	growth coupled
684	9	ACALD;FUM;G3PD2;MALS;MGSA;PDH;PFK;PYK;PFL	0.0564277	6.38141	6.38141	6.38141	3552.28	growth coupled
685	9	ACALD;FHL;FUM;G3PD2;PDH;PFK;PYK;SUCDi;PFL	0.0564277	6.38141	6.38141	6.38141	3622.59	growth coupled
686	9	ACALD;FHL;FUM;G3PD2;GLYOX3;PDH;PFK;PYK;PFL	0.0564277	6.38141	6.38141	6.38141	3532.43	growth coupled
687	10	ACALD;F6PA;FHL;FUM;G3PD2;MGSA;PDH;PPS;PYK;PFL	0.0556373	6.38517	6.38517	6.38517	3580.83	growth coupled
688	10	ACALD;FBA;FHL;FUM;G3PD2;G3PD5;GLYCDx;PDH;PYK;PFL	0.0556373	6.38517	6.38517	6.38517	3726.97	growth coupled
689	10	ACALD;CITL;F6PA;FUM;G3PD2;G3PD5;MGSA;PDH;PYK;PFL	0.0556373	6.38517	6.38517	6.38517	3727.67	growth coupled
690	10	ACALD;F6PA;FHL;FUM;G3PD2;G3PD5;PDH;PFK;PYK;PFL	0.0556373	6.38517	6.38517	6.38517	3727.67	growth coupled
691	10	ACALD;ALCD2x;F6PA;FUM;G3PD2;ME1;PDH;PYK;SUCDi;PFL	0.0556373	6.38517	6.38517	6.38517	3641.93	growth coupled
692	10	ACALD;CITL;F6PA;FUM;G3PD2;MALS;PDH;PYK;SUCDi;PFL	0.0556373	6.38517	6.38517	6.38517	3644.7	growth coupled
693	10	ACALD;F6PA;FHL;FUM;G3PD2;MGSA;PDH;PYK;SUCDi;PFL	0.0556373	6.38517	6.38517	6.38517	3641.93	growth coupled
694	10	ACALD;F6PA;FUM;G3PD2;MGSA;PDH;PFK;PYK;SUCDi;PFL	0.0556373	6.38517	6.38517	6.38517	3641.93	growth coupled
695	10	ACALD;FHL;FUM;G3PD2;GLYCDx;MALS;PDH;PYK;PFL	0.0556373	6.38517	6.38517	6.38517	3550.47	growth coupled
696	10	ACALD;FBA;FUM;G3PD2;G3PD5;GLYCDx;MGSA;PDH;PYK;PFL	0.0556373	6.38517	6.38517	6.38517	3726.97	growth coupled
697	10	ACALD;ALCD2x;FHL;FUM;G3PD2;GLYCDx;ME2;PDH;PYK;PFL	0.0556373	6.38517	6.38517	6.38517	3548.3	growth coupled
698	10	ACALD;F6PA;FUM;G3PD2;ME2;MGSA;PDH;PYK;SUCDi;PFL	0.0556373	6.38517	6.38517	6.38517	3641.93	growth coupled
699	10	ACALD;FHL;FUM;G3PD2;G3PD5;GLYCDx;PDH;PPS;PYK;PFL	0.0556373	6.38517	6.38517	6.38517	3756.27	growth coupled
700	10	ACALD;ALCD2x;FBA;FUM;G3PD2;GLYCDx;MGSA;PDH;PYK;PFL	0.0556373	6.38517	6.38517	6.38517	3548.81	growth coupled
701	10	ACALD;F6PA;FUM;G3PD2;MALS;PDH;PYK;SUCDi;ICL;PFL	0.0556373	6.38517	6.38517	6.38517	3644.7	growth coupled
702	10	ACALD;ALCD2x;FHL;FUM;G3PD2;GLYCDx;MGSA;PDH;PYK;PFL	0.0556373	6.38517	6.38517	6.38517	3548.3	growth coupled
703	10	ACALD;CITL;F6PA;FUM;G3PD2;MGSA;PDH;PYK;SUCDi;PFL	0.0556373	6.38517	6.38517	6.38517	3641.93	growth coupled
704	10	ACALD;FHL;FUM;G3PD2;G3PD5;GLYCDx;MGSA;PDH;PYK;PFL	0.0556373	6.38517	6.38517	6.38517	3726.45	growth coupled
705	10	ACALD;F6PA;FUM;G3PD2;MGSA;PDH;PPS;PYK;SUCDi;PFL	0.0556373	6.38517	6.38517	6.38517	3673.24	growth coupled
706	10	ACALD;ALCD2x;FHL;FUM;G3PD2;GLYCDx;GLYOX3;PDH;PYK;PFL	0.0556373	6.38517	6.38517	6.38517	3548.3	growth coupled
707	10	ACALD;ALCD2x;FBA;FUM;G3PD2;GLYCDx;MALS;PDH;PYK;PFL	0.0556373	6.38517	6.38517	6.38517	3552.28	growth coupled
708	10	ACALD;FHL;FUM;G3PD2;GLYCDx;MGSA;PDH;PFK;PYK;PFL	0.0556373	6.38517	6.38517	6.38517	3548.81	growth coupled
709	10	ACALD;ALCD2x;F6PA;FUM;G3PD2;PDH;PFK;PYK;SUCDi;PFL	0.0556373	6.38517	6.38517	6.38517	3641.93	growth coupled
710	10	ACALD;FUM;G3PD2;GLYCDx;MALS;MGSA;PDH;PPS;PYK;PFL	0.0556373	6.38517	6.38517	6.38517	3578.29	growth coupled
711	10	ACALD;F6PA;FHL;FUM;G3PD2;MALS;ME2;PDH;PYK;PFL	0.0556373	6.38517	6.38517	6.38517	3552.28	growth coupled
712	10	ACALD;FUM;G3PD2;GLYCDx;MALS;MDH;PDH;PFK;PYK;PFL	0.0556373	6.38517	6.38517	6.38517	3552.28	growth coupled
713	10	ACALD;F6PA;FHL;FUM;G3PD2;ME1;MGSA;PDH;PYK;PFL	0.0556373	6.38517	6.38517	6.38517	3549.51	growth coupled
714	10	ACALD;ALCD2x;F6PA;FHL;FUM;G3PD2;MGSA;PDH;PYK;PFL	0.0556373	6.38517	6.38517	6.38517	3549.51	growth coupled
715	10	ACALD;F6PA;FHL;FUM;G3PD2;MALS;PDH;PPS;PYK;PFL	0.0556373	6.38517	6.38517	6.38517	3581.5	growth coupled
716	10	ACALD;ALCD2x;F6PA;FHL;FUM;G3PD2;MALS;PDH;PYK;PFL	0.0556373	6.38517	6.38517	6.38517	3552.28	growth coupled
717	10	ACALD;ALCD2x;F6PA;FUM;G3PD2;MGSA;PDH;PYK;PFL	0.0556373	6.38517	6.38517	6.38517	3549.51	growth coupled
718	10	ACALD;F6PA;FHL;FUM;G3PD2;GLYCDx;MGSA;PDH;PYK;PFL	0.0556373	6.38517	6.38517	6.38517	3549.51	growth coupled
719	10	ACALD;F6PA;FHL;FUM;G3PD2;G3PD5;GLYCDx;PDH;PYK;PFL	0.0556373	6.38517	6.38517	6.38517	3727.67	growth coupled
720	10	ACALD;FUM;G3PD2;GLYCDx;MGSA;PDH;PFK;PYK;SUCDi;PFL	0.0556373	6.38517	6.38517	6.38517	3641.22	growth coupled
721	10	ACALD;FUM;G3PD2;GLYCDx;MALS;MDH;PDH;PYK;SUCDi;PFL	0.0556373	6.38517	6.38517	6.38517	3642.88	growth coupled
722	10	ACALD;F6PA;FUM;G3PD2;G3PD5;ME1;MGSA;PDH;PYK;PFL	0.0556373	6.38517	6.38517	6.38517	3727.67	growth coupled
723	10	ACALD;FBA;FUM;G3PD2;GLYCDx;MDH;PDH;PYK;SUCDi;PFL	0.0556373	6.38517	6.38517	6.38517	3643.33	growth coupled
724	10	ACALD;FHL;FUM;G3PD2;GLYCDx;PDH;PFK;PYK;SUCDi;PFL	0.0556373	6.38517	6.38517	6.38517	3641.22	growth coupled
725	10	ACALD;F6PA;FHL;FUM;G3PD2;GLYCDx;PDH;PYK;PFL	0.0556373	6.38517	6.38517	6.38517	3549.51	growth coupled
726	10	ACALD;CITL;F6PA;FHL;FUM;G3PD2;MGSA;PDH;PYK;PFL	0.0556373	6.38517	6.38517	6.38517	3549.51	growth coupled
727	10	ACALD;CITL;FUM;G3PD2;GLYCDx;MALS;MGSA;PDH;PYK;PFL	0.0556373	6.38517	6.38517	6.38517	3550.47	growth coupled
728	10	ACALD;FUM;G3PD2;G3PD5;GLYCDx;MALS;MGSA;PDH;PYK;PFL	0.0556373	6.38517	6.38517	6.38517	3728.62	growth coupled
729	10	ACALD;FUM;G3PD2;G3PD5;GLYCDx;GLYOX3;MALS;PDH;PYK;PFL	0.0556373	6.38517	6.38517	6.38517	3728.62	growth coupled
730	10	ACALD;F6PA;FUM;G3PD2;MGSA;PDH;PPS;PYK;PFL	0.0556373	6.38517	6.38517	6.38517	3580.83	growth coupled
731	10	ACALD;F6PA;FUM;G3PD2;GLYCDx;MALS;PDH;PYK;SUCDi;PFL	0.0556373	6.38517	6.38517	6.38517	3644.7	growth coupled
732	10	ACALD;FBA;FUM;G3PD2;GLYCDx;MALS;MGSA;PDH;PYK;PFL	0.0556373	6.38517	6.38517	6.38517	3552.28	growth coupled
733	10	ACALD;F6PA;FHL;FUM;G3PD2;MGSA;PDH;PYK;PFL	0.0556373	6.38517	6.38517	6.38517	3549.51	growth coupled
734	10	ACALD;ALCD2x;FUM;G3PD2;GLYCDx;MALS;MGSA;PDH;PYK;PFL	0.0556373	6.38517	6.38517	6.38517	3550.47	growth coupled
735	10	ACALD;FBA;FHL;FUM;G3PD2;GLYCDx;MGSA;PDH;PYK;PFL	0.0556373	6.38517	6.38517	6.38517	3548.81	growth coupled
736	10	ACALD;F6PA;FUM;G3PD2;GLYOX3;PDH;PFK;PYK;SUCDi;PFL	0.0556373	6.38517	6.38517	6.38517	3641.93	growth coupled
737	10	ACALD;F6PA;FUM;G3PD2;G3PD5;MALS;MGSA;PDH;PYK;PFL	0.0556373	6.38517	6.38517	6.38517	3730.44	growth coupled
738	10	ACALD;CITL;F6PA;FUM;G3PD2;MALS;MGSA;PDH;PYK;PFL	0.0556373	6.38517	6.38517	6.38517	3552.28	growth coupled
739	10	ACALD;FHL;FUM;G3PD2;GLYCDx;MGSA;PDH;PPS;PYK;PFL	0.0556373	6.38517	6.38517	6.38517	3578.12	growth coupled
740	10	ACALD;F6PA;FHL;FUM;G3PD2;GLYOX3;PDH;PPS;PYK;PFL	0.0556373	6.38517	6.38517	6.38517	3580.83	growth coupled
741	10	ACALD;FUM;G3PD2;G3PD5;GLYCDx;MGSA;PDH;PFK;PYK;PFL	0.0556373	6.38517	6.38517	6.38517	3726.97	growth coupled
742	10	ACALD;F6PA;FUM;G3PD2;GLYCDx;MALS;MGSA;PDH;PYK;PFL	0.0556373	6.38517	6.38517	6.38517	3552.28	growth coupled
743	10	ACALD;FBA;FUM;G3PD2;GLYCDx;MALS;ME2;PDH;PYK;PFL	0.0556373	6.38517	6.38517	6.38517	3552.28	growth coupled
744	10	ACALD;F6PA;FUM;G3PD2;G3PD5;MALS;PDH;PFK;PYK;PFL	0.0556373	6.38517	6.38517	6.38517	3730.44	growth coupled
745	10	ACALD;FHL;FUM;G3PD2;GLYCDx;MGSA;PDH;PYK;SUCDi;PFL	0.0556373	6.38517	6.38517	6.38517	3640.71	growth coupled
746	10	ACALD;ALCD2x;FUM;G3PD2;GLYCDx;MGSA;PDH;PFK;PYK;PFL	0.0556373	6.38517	6.38517	6.38517	3548.81	growth coupled
747	10	ACALD;FBA;FUM;G3PD2;G3PD5;GLYCDx;GLYOX3;PDH;PYK;PFL	0.0556373	6.38517	6.38517	6.38517	3726.97	growth coupled
748	10	ACALD;F6PA;FUM;G3PD2;GLYCDx;GLYOX3;MALS;PDH;PYK;PFL	0.0556373	6.38517	6.38517	6.38517	3552.28	growth coupled
749	10	ACALD;FHL;FUM;G3PD2;GLYCDx;MGSA;PDH;PYK;PFL	0.0556373	6.38517	6.38517	6.38517	3548.3	growth coupled
750	10	ACALD;ALCD2x;FUM;G3PD2;GLYCDx;MGSA;PDH;PYK;ICL;PFL	0.0556373	6.38517	6.38517	6.38517	3548.3	growth coupled
751	10	ACALD;F6PA;FUM;G3PD2;MALS;MGSA;PDH;PYK;PFL	0.0556373	6.38517	6.38517	6.38517	3552.28	growth coupled
752	10	ACALD;F6PA;FHL;FUM;G3PD2;GLYOX3;MALS;PDH;PYK;PFL	0.0556373	6.38517	6.38517	6.38517	3552.28	growth coupled
753	10	ACALD;ALCD2x;F6PA;FUM;G3PD2;MALS;PDH;PYK;PFL	0.0556373	6.38517	6.38517	6.38517	3552.28	growth coupled
754	10	ACALD;FBA;FUM;G3PD2;GLYCDx;MDH;MGSA;PDH;PYK;PFL	0.0556373	6.38517	6.38517	6.38517	3550.92	growth coupled
755	10	ACALD;CITL;F6PA;FUM;G3PD2;MGSA;PDH;PYK;PFL	0.0556373	6.38517	6.38517	6.38517	3549.51	growth coupled
756	10	ACALD;F6PA;FUM;G3PD2;G3PD5;GLYOX3;MALS;PDH;PYK;PFL	0.0556373	6.38517	6.38517	6.38517	3730.44	growth coupled
757	10	ACALD;F6PA;FUM;G3PD2;GLYOX3;MALS;PDH;PPS;PYK;PFL	0.0556373	6.38517	6.38517	6.38517	3581.5	growth coupled
758	10	ACALD;CITL;F6PA;FHL;FUM;G3PD2;MALS;PDH;PYK;PFL	0.0556373	6.38517	6.38517	6.38517	3552.28	growth coupled
759	10	ACALD;F6PA;FUM;G3PD2;ME2;PDH;PYK;SUCDi;PFL	0.0556373	6.38517	6.38517	6.38517	3641.93	growth coupled
760	10	ACALD;FBA;FUM;G3PD2;GLYCDx;GLYOX3;PDH;PYK;SUCDi;PFL	0.0556373	6.38517	6.38517	6.38517	3641.22	growth coupled
761	10	ACALD;FBA;FUM;G3PD2;G3PD5;GLYCDx;MALS;PDH;PYK;PFL	0.0556373	6.38517	6.38517	6.38517	3730.44	growth coupled
762	10	ACALD;FUM;G3PD2;GLYCDx;MALS;MGSA;PDH;PYK;PFL	0.0556373	6.38517	6.38517	6.38517	3550.47	growth coupled
763	10	ACALD;ALCD2x;F6PA;FUM;G3PD2;G3PD5;PDH;PYK;PFL	0.0556373	6.38517	6.38517	6.38517	3727.67	growth coupled
764	10	ACALD;F6PA;FUM;G3PD2;ME2;MGSA;PDH;PFK;PYK;PFL	0.0556373	6.38517	6.38517	6.38517	3549.51	growth coupled
765	10	ACALD;FUM;G3PD2;GLYCDx;GLYOX3;MALS;PDH;PPS;PYK;PFL	0.0556373	6.38517	6.38517	6.38517	3578.29	growth coupled
766	10	ACALD;F6PA;FUM;G3PD2;GLYCDx;MALS;PDH;PFK;PYK;PFL	0.0556373	6.38517	6.38517	6.38517	3552.28	growth coupled
767	10	ACALD;F6PA;FUM;G3PD2;MGSA;PDH;PYK;SUCDi;PFL	0.0556373	6.38517	6.38517	6.38517	3641.93	growth coupled
768	10	ACALD;F6PA;FUM;G3PD2;PDH;PFK;PYK;SUCDi;PFL	0.0556373	6.38517	6.38517	6.38517	3641.93	growth coupled
769	10	ACALD;CITL;FUM;G3PD2;GLYCDx;MGSA;PDH;PYK;PFL	0.0556373	6.38517	6.38517	6.38517	3548.3	growth coupled
770	10	ACALD;ALCD2x;F6PA;FHL;FUM;G3PD2;PDH;PPS;PYK;PFL	0.0556373	6.38517	6.38517	6.38517	3580.83	growth coupled
771	10	ACALD;ALCD2x;FUM;G3PD2;GLYCDx;MALS;PDH;PFK;PYK;PFL	0.0556373	6.38517	6.38517	6.38517	3552.28	growth coupled
772	10	ACALD;FUM;G3PD2;GLYCDx;GLYOX3;PDH;PFK;PYK;SUCDi;PFL	0.0556373	6.38517	6.38517	6.38517	3641.22	growth coupled
773	10	ACALD;F6PA;FUM;G3PD2;GLYCDx;MALS;PDH;PYK;PFL	0.0556373	6.38517	6.38517	6.38517	3552.28	growth coupled
774	10	ACALD;FRD2;FUM;G3PD2;GLYCDx;MALS;PDH;PYK;SUCDi;PFL	0.0556373	6.38517	6.38517	6.38517	3642.88	growth coupled
775	10	ACALD;FUM;G3PD2;GLYCDx;MALS;MDH;ME1;PDH;PYK;PFL	0.0556373	6.38517	6.38517	6.38517	3550.47	growth coupled
776	10	ACALD;F6PA;FUM;G3PD2;MGSA;PDH;PFK;PYK;PFL	0.0556373	6.38517	6.38517	6.38517	3549.51	growth coupled
777	10	ACALD;ALCD2x;FUM;G3PD2;GLYCDx;MGSA;PDH;PYK;PFL	0.0556373	6.38517	6.38517	6.38517	3548.3	growth coupled
778	10	ACALD;CITL;F6PA;FHL;FUM;G3PD2;GLYOX3;PDH;PYK;PFL	0.0556373	6.38517	6.38517	6.38517	3549.51	growth coupled
779	10	ACALD;FHL;FUM;G3PD2;G3PD5;GLYCDx;PDH;PFK;PYK;PFL	0.0556373	6.38517	6.38517	6.38517	3726.97	growth coupled
780	10	ACALD;F6PA;FHL;FUM;G3PD2;MALS;PDH;PYK;SUCDi;PFL	0.0556373	6.38517	6.38517	6.38517	3644.7	growth coupled
781	10	ACALD;CITL;FUM;G3PD2;GLYCDx;MALS;PDH;PYK;PFL	0.0556373	6.38517	6.38517	6.38517	3550.47	growth coupled
782	10	ACALD;ALCD2x;F6PA;FUM;G3PD2;GLYCDx;GLYOX3;PDH;PYK;PFL	0.0556373	6.38517	6.38517	6.38517	3549.51	growth coupled
783	10	ACALD;F6PA;FUM;G3PD2;ME2;MGSA;PDH;PYK;PFL	0.0556373	6.38517	6.38517	6.38517	3549.51	growth coupled
784	10	ACALD;F6PA;FUM;G3PD2;GLYCDx;MGSA;PDH;PYK;PFL	0.0556373	6.38517	6.38517	6.38517	3549.51	growth coupled
785	10	ACALD;FUM;G3PD2;G3PD5;GLYCDx;GLYOX3;MGSA;PDH;PYK;PFL	0.0556373	6.38517	6.38517	6.38517	3726.45	growth coupled
